# Supplementary material for: (E)-1-[(Diphenyl­amino)meth­yl]-4-(4-fluoro­benzyl­ideneamino)-3-[1-(4-iso­butyl­phen­yl)eth­yl]-1H-1,2,4-triazole-5(4H)-thione
Source: Acta Crystallogr Sect E Struct Rep Online. 2009 Dec 9;66(Pt 1):o83–4. doi: 10.1107/S1600536809052039 (PMC2980061; doi:10.1107/S1600536809052039)
Supplement: Supplementary file 1 [file e-66-00o83-sup1.cif]

##############################################################################
###                                                                        ###
###        Electronic paper (Acta Crystallographica Section E)             ###
###                                                                        ###
##############################################################################
#                                                                            #
# This CIF contains the data in a paper accepted for publication in Acta     #
# Crystallographica Section E. It conforms to the requirements of Notes      #
# for Authors for Section E, and has been peer reviewed under the auspices   #
# of the IUCr Commission on Journals.                                        #
#                                                                            #
# Full details of the Crystallographic Information File format               #
# are given in the paper "The Crystallographic Information File (CIF):       #
# a New Standard Archive File for Crystallography" by S. R. Hall, F. H.      #
# Allen and I. D. Brown [Acta Cryst. (1991), A47, 655-685].                  #
#                                                                            #
# The current version of the core CIF dictionary is obtainable from          #
# ftp://ftp.iucr.org/pub/cif_core.dic. The current version number is 2.4.    #
#                                                                            #
# Software is freely available for graphical display of the structure(s) in  #
# this CIF.  For information consult the CIF home page http://www.iucr.org/  #
# cif/home.html                                                              #
#                                                                            #
# This file may be used for bona fide research purposes within the           #
# scientific community so long as proper attribution is given to the journal # 
# article from which it was obtained.                                        #
#                                                                            #
##############################################################################
                                             
data_global
_audit_creation_method     'form.cif (version 2.0)'
_journal_data_validation_number     ?
_journal_date_recd_electronic     2009-12-02
_journal_date_accepted     2009-12-03
_journal_name_full     'Acta Crystallographica, Section E'
_journal_year     2010
_journal_volume     66
_journal_issue      1
_journal_page_first     o83
_journal_page_last     o84
_journal_paper_category     QO
_journal_coeditor_code     TK2593
_publ_contact_author_name     'Prof. Fun, Hoong-Kun'
_publ_contact_author_address
;
      X-ray Crystallography Unit
      School of Physics
      Universiti Sains Malaysia
      11800 USM, Penang
      MALAYSIA
;
_publ_contact_author_email     'hkfun@usm.my'
_publ_contact_author_fax     '604 6579150'
_publ_contact_author_phone     '604 6533652'
_publ_section_title
;\
(<i>E</i>)-1-[(Diphenylamino)methyl]-4-(4-fluorobenzylideneamino)-3-\
[1-(4-isobutylphenyl)ethyl]-1<i>H</i>-1,2,4-triazole-5(4<i>H</i>)-thione
;
loop_
    _publ_author_name
    _publ_author_footnote
    _publ_author_address
    'Jia Hao Goh'
;
      Thomson Reuters ResearcherID: C-7576-2009.
;
;
      X-ray Crystallography Unit
      School of Physics
      Universiti Sains Malaysia
      11800 USM, Penang
      Malaysia
;
    'Hoong-Kun Fun'
;
      Thomson Reuters ResearcherID: A-3561-2009.
;
;     X-ray Crystallography Unit
      School of Physics
      Universiti Sains Malaysia
      11800 USM, Penang
      Malaysia
;
    'A. C. Vinayaka' ?
;
      Department of Studies in Chemistry
      Mangalore University
      Mangalagangotri
      Mangalore 574 199
      India
;
    'B. Kalluraya' ?
;
      Department of Studies in Chemistry
      Mangalore University
      Mangalagangotri
      Mangalore 574 199
      India
;
data_I
_audit_creation_method     SHELXL-97
_chemical_name_systematic
;
(<i>E</i>)-1-[(Diphenylamino)methyl]-4-(4-fluorobenzylideneamino)-3-
[1-(4-isobutylphenyl)ethyl]-1<i>H</i>-1,2,4-triazole-5(4<i>H</i>)-thione
;
_chemical_name_common     ?
_chemical_formula_moiety     'C34 H34 F N5 S'
_chemical_formula_sum     'C34 H34 F N5 S'
_chemical_formula_iupac     'C34 H34 F N5 S'
_chemical_formula_weight     563.72
_chemical_melting_point     ?
_symmetry_cell_setting     Monoclinic
_symmetry_space_group_name_H-M     'P 21/c'
_symmetry_space_group_name_Hall     '-P 2ybc'
loop_
    _symmetry_equiv_pos_as_xyz
    'x, y, z'
    '-x, y+1/2, -z+1/2'
    '-x, -y, -z'
    'x, -y-1/2, z-1/2'
_cell_length_a     10.8175(2)
_cell_length_b     9.95790(10)
_cell_length_c     27.8344(4)
_cell_angle_alpha     90
_cell_angle_beta     105.1990(10)
_cell_angle_gamma     90
_cell_volume     2893.43(7)
_cell_formula_units_Z     4
_cell_measurement_reflns_used     9739
_cell_measurement_theta_min     2.6
_cell_measurement_theta_max     34.7
_cell_measurement_temperature     100.00(10)
_exptl_crystal_description     'block'
_exptl_crystal_colour     'colourless'
_exptl_crystal_size_max     0.50
_exptl_crystal_size_mid     0.36
_exptl_crystal_size_min     0.32
_exptl_crystal_density_diffrn     1.294
_exptl_crystal_density_meas     ?
_exptl_crystal_density_method     'not measured'
_exptl_crystal_F_000     1192
_exptl_absorpt_coefficient_mu     0.151
_exptl_absorpt_correction_type     'multi-scan'
_exptl_absorpt_process_details     '(<i>SADABS</i>; Bruker, 2005)'
_exptl_absorpt_correction_T_min     0.928
_exptl_absorpt_correction_T_max     0.953
_exptl_special_details
;
The crystal was placed in the cold stream of an Oxford Cyrosystems
Cobra open-flow nitrogen cryostat (Cosier & Glazer, 1986) operating
at 100.0(1)K.
;
_diffrn_ambient_temperature     100.00(10)
_diffrn_radiation_type     MoK\a
_diffrn_radiation_wavelength     0.71073
_diffrn_radiation_source     'fine-focus sealed tube'
_diffrn_radiation_monochromator     graphite
_diffrn_measurement_device_type
;
Bruker SMART APEXII CCD area-detector diffractometer
;
_diffrn_measurement_method     '\f and \w scans'
_diffrn_detector_area_resol_mean     ?
_diffrn_reflns_number     58342
_diffrn_reflns_av_R_equivalents     0.035
_diffrn_reflns_av_sigmaI/netI     0.030
_diffrn_reflns_theta_min     2.1
_diffrn_reflns_theta_max     32.50
_diffrn_reflns_theta_full     32.5
_diffrn_measured_fraction_theta_max     0.995
_diffrn_measured_fraction_theta_full     0.995
_diffrn_reflns_limit_h_min     -16
_diffrn_reflns_limit_h_max     16
_diffrn_reflns_limit_k_min     -15
_diffrn_reflns_limit_k_max     14
_diffrn_reflns_limit_l_min     -42
_diffrn_reflns_limit_l_max     41
_diffrn_standards_number     0
_diffrn_standards_interval_count     .
_diffrn_standards_interval_time     .
_diffrn_standards_decay_%     ?
_refine_special_details
;
 Refinement of F^2^ against ALL reflections.  The weighted R-factor wR and
 goodness of fit S are based on F^2^, conventional R-factors R are based
 on F, with F set to zero for negative F^2^. The threshold expression of
 F^2^ > 2sigma(F^2^) is used only for calculating R-factors(gt) etc. and is
 not relevant to the choice of reflections for refinement.  R-factors based
 on F^2^ are statistically about twice as large as those based on F, and R-
 factors based on ALL data will be even larger.
;
_reflns_number_total     10414
_reflns_number_gt     8240
_reflns_threshold_expression     I>2\s(I)
_refine_ls_structure_factor_coef     Fsqd
_refine_ls_matrix_type     full
_refine_ls_R_factor_all     0.059
_refine_ls_R_factor_gt     0.044
_refine_ls_wR_factor_gt     0.112
_refine_ls_wR_factor_ref     0.120
_refine_ls_goodness_of_fit_ref     1.04
_refine_ls_restrained_S_all     1.04
_refine_ls_number_reflns     10414
_refine_ls_number_parameters     373
_refine_ls_number_restraints     0
_refine_ls_hydrogen_treatment     constr
_refine_ls_weighting_scheme     calc
_refine_ls_weighting_details
         'calc w=1/[\s^2^(Fo^2^)+(0.0575P)^2^+0.8906P] where P=(Fo^2^+2Fc^2^)/3'
_atom_sites_solution_hydrogens     geom
_atom_sites_solution_primary     direct
_atom_sites_solution_secondary     difmap
_refine_ls_shift/su_max     ?
_refine_ls_shift/su_max_lt     0.001
_refine_ls_shift/su_mean     <0.001
_refine_diff_density_max     0.42
_refine_diff_density_min     -0.25
_refine_ls_extinction_method     none
_refine_ls_extinction_coef     ?
loop_
    _atom_type_symbol
    _atom_type_description
    _atom_type_scat_dispersion_real
    _atom_type_scat_dispersion_imag
    _atom_type_scat_source
    'C' 'C' 0.0033 0.0016
                         'International Tables Vol C Tables 4.2.6.8 and 6.1.1.4'
    'H' 'H' 0.0000 0.0000
                         'International Tables Vol C Tables 4.2.6.8 and 6.1.1.4'
    'N' 'N' 0.0061 0.0033
                         'International Tables Vol C Tables 4.2.6.8 and 6.1.1.4'
    'F' 'F' 0.0171 0.0103
                         'International Tables Vol C Tables 4.2.6.8 and 6.1.1.4'
    'S' 'S' 0.1246 0.1234
                         'International Tables Vol C Tables 4.2.6.8 and 6.1.1.4'
_computing_data_collection     'APEX2 (Bruker, 2005)'
_computing_cell_refinement     'SAINT (Bruker, 2005)'
_computing_data_reduction     'SAINT (Bruker, 2005)'
_computing_structure_solution     'SHELXTL (Sheldrick, 2008)'
_computing_structure_refinement     'SHELXTL (Sheldrick, 2008)'
_computing_molecular_graphics     'SHELXTL (Sheldrick, 2008)'
_computing_publication_material
;
SHELXTL (Sheldrick, 2008) and PLATON (Spek, 2009)
;
loop_
    _atom_site_type_symbol
    _atom_site_label
    _atom_site_fract_x
    _atom_site_fract_y
    _atom_site_fract_z
    _atom_site_U_iso_or_equiv
    _atom_site_adp_type
    _atom_site_calc_flag
    _atom_site_refinement_flags
    _atom_site_occupancy
    _atom_site_disorder_assembly
    _atom_site_disorder_group
    S S1 0.16117(3) 0.22751(3) 0.589154(11) 0.02485(7) Uani d . 1 . .
    F F1 0.52953(8) 0.48389(9) 0.37293(3) 0.03681(19) Uani d . 1 . .
    N N1 0.17190(9) 0.50769(9) 0.51987(3) 0.01794(17) Uani d . 1 . .
    N N2 0.11972(9) 0.49448(9) 0.56030(3) 0.01672(16) Uani d . 1 . .
    N N3 0.04413(9) 0.43808(9) 0.62106(3) 0.01820(17) Uani d . 1 . .
    N N4 0.01010(9) 0.57105(9) 0.61131(3) 0.01838(17) Uani d . 1 . .
    N N5 0.05479(9) 0.45860(10) 0.70862(3) 0.02075(18) Uani d . 1 . .
    C C1 0.29376(11) 0.54223(11) 0.44134(4) 0.0207(2) Uani d . 1 . .
    H H1A 0.2273 0.6013 0.4416 0.025 Uiso calc R 1 . .
    C C2 0.36276(12) 0.55679(12) 0.40618(4) 0.0244(2) Uani d . 1 . .
    H H2A 0.3438 0.6255 0.3828 0.029 Uiso calc R 1 . .
    C C3 0.46049(12) 0.46680(12) 0.40667(4) 0.0242(2) Uani d . 1 . .
    C C4 0.49201(11) 0.36250(11) 0.43997(4) 0.0227(2) Uani d . 1 . .
    H H4A 0.5576 0.3030 0.4390 0.027 Uiso calc R 1 . .
    C C5 0.42230(11) 0.34904(11) 0.47520(4) 0.0200(2) Uani d . 1 . .
    H H5A 0.4415 0.2793 0.4982 0.024 Uiso calc R 1 . .
    C C6 0.32382(10) 0.43867(10) 0.47658(4) 0.01744(18) Uani d . 1 . .
    C C7 0.26117(10) 0.42571(10) 0.51707(4) 0.01848(19) Uani d . 1 . .
    H H7A 0.2861 0.3581 0.5407 0.022 Uiso calc R 1 . .
    C C8 0.11087(10) 0.38574(10) 0.59048(4) 0.01786(19) Uani d . 1 . .
    C C9 0.05599(10) 0.60207(10) 0.57402(4) 0.01684(18) Uani d . 1 . .
    C C10 0.04846(10) 0.73715(10) 0.55006(4) 0.01775(19) Uani d . 1 . .
    H H10A 0.0237 0.7246 0.5139 0.021 Uiso calc R 1 . .
    C C11 0.17695(10) 0.80893(10) 0.56429(4) 0.01719(18) Uani d . 1 . .
    C C12 0.24975(11) 0.81605(11) 0.61379(4) 0.0201(2) Uani d . 1 . .
    H H12A 0.2251 0.7669 0.6381 0.024 Uiso calc R 1 . .
    C C13 0.35875(11) 0.89604(11) 0.62690(4) 0.0211(2) Uani d . 1 . .
    H H13A 0.4056 0.9002 0.6601 0.025 Uiso calc R 1 . .
    C C14 0.39935(11) 0.97024(10) 0.59134(4) 0.0202(2) Uani d . 1 . .
    C C15 0.32793(12) 0.95927(11) 0.54167(4) 0.0221(2) Uani d . 1 . .
    H H15A 0.3543 1.0058 0.5171 0.026 Uiso calc R 1 . .
    C C16 0.21845(11) 0.88019(11) 0.52838(4) 0.0204(2) Uani d . 1 . .
    H H16A 0.1724 0.8748 0.4952 0.024 Uiso calc R 1 . .
    C C17 0.51678(11) 1.05862(11) 0.60507(4) 0.0229(2) Uani d . 1 . .
    H H17A 0.5272 1.0919 0.6386 0.028 Uiso calc R 1 . .
    H H17B 0.5030 1.1355 0.5829 0.028 Uiso calc R 1 . .
    C C18 0.64135(11) 0.98818(10) 0.60244(4) 0.0200(2) Uani d . 1 . .
    H H18A 0.6264 0.9450 0.5698 0.024 Uiso calc R 1 . .
    C C19 0.74893(12) 1.09067(12) 0.60727(5) 0.0260(2) Uani d . 1 . .
    H H19A 0.8259 1.0454 0.6054 0.039 Uiso calc R 1 . .
    H H19B 0.7634 1.1361 0.6387 0.039 Uiso calc R 1 . .
    H H19C 0.7251 1.1549 0.5807 0.039 Uiso calc R 1 . .
    C C20 0.68007(12) 0.87972(12) 0.64228(4) 0.0241(2) Uani d . 1 . .
    H H20A 0.7545 0.8334 0.6382 0.036 Uiso calc R 1 . .
    H H20B 0.6109 0.8170 0.6390 0.036 Uiso calc R 1 . .
    H H20C 0.6991 0.9205 0.6746 0.036 Uiso calc R 1 . .
    C C21 -0.05414(11) 0.82343(11) 0.56409(5) 0.0238(2) Uani d . 1 . .
    H H21A -0.1359 0.7798 0.5531 0.036 Uiso calc R 1 . .
    H H21B -0.0580 0.9097 0.5484 0.036 Uiso calc R 1 . .
    H H21C -0.0328 0.8348 0.5996 0.036 Uiso calc R 1 . .
    C C22 0.02287(12) 0.37238(11) 0.66559(4) 0.0217(2) Uani d . 1 . .
    H H22A -0.0663 0.3461 0.6590 0.026 Uiso calc R 1 . .
    H H22B 0.0746 0.2916 0.6726 0.026 Uiso calc R 1 . .
    C C23 -0.04449(10) 0.50037(10) 0.73041(4) 0.01839(19) Uani d . 1 . .
    C C24 -0.15516(11) 0.56251(12) 0.70258(4) 0.0222(2) Uani d . 1 . .
    H H24A -0.1661 0.5789 0.6688 0.027 Uiso calc R 1 . .
    C C25 -0.24961(11) 0.60002(12) 0.72568(4) 0.0240(2) Uani d . 1 . .
    H H25A -0.3246 0.6400 0.7070 0.029 Uiso calc R 1 . .
    C C26 -0.23290(11) 0.57828(11) 0.77618(4) 0.0218(2) Uani d . 1 . .
    H H26A -0.2961 0.6044 0.7914 0.026 Uiso calc R 1 . .
    C C27 -0.12167(11) 0.51754(11) 0.80400(4) 0.0218(2) Uani d . 1 . .
    H H27A -0.1100 0.5035 0.8379 0.026 Uiso calc R 1 . .
    C C28 -0.02782(11) 0.47779(11) 0.78124(4) 0.0209(2) Uani d . 1 . .
    H H28A 0.0462 0.4361 0.7998 0.025 Uiso calc R 1 . .
    C C29 0.17503(10) 0.52279(11) 0.72258(4) 0.0194(2) Uani d . 1 . .
    C C30 0.18674(11) 0.64932(11) 0.74534(4) 0.0215(2) Uani d . 1 . .
    H H30A 0.1152 0.6899 0.7516 0.026 Uiso calc R 1 . .
    C C31 0.30399(12) 0.71451(12) 0.75856(5) 0.0258(2) Uani d . 1 . .
    H H31A 0.3105 0.7984 0.7737 0.031 Uiso calc R 1 . .
    C C32 0.41226(12) 0.65524(13) 0.74936(5) 0.0277(2) Uani d . 1 . .
    H H32A 0.4910 0.6988 0.7583 0.033 Uiso calc R 1 . .
    C C33 0.40086(12) 0.53055(13) 0.72666(5) 0.0267(2) Uani d . 1 . .
    H H33A 0.4729 0.4904 0.7206 0.032 Uiso calc R 1 . .
    C C34 0.28381(11) 0.46417(12) 0.71282(4) 0.0235(2) Uani d . 1 . .
    H H34A 0.2777 0.3811 0.6971 0.028 Uiso calc R 1 . .
loop_
    _atom_site_aniso_label
    _atom_site_aniso_U_11
    _atom_site_aniso_U_22
    _atom_site_aniso_U_33
    _atom_site_aniso_U_12
    _atom_site_aniso_U_13
    _atom_site_aniso_U_23
    S1 0.03825(17) 0.01658(12) 0.02449(14) 0.00605(11) 0.01669(12) 0.00197(9)
    F1 0.0399(5) 0.0505(5) 0.0279(4) 0.0028(4) 0.0231(3) -0.0001(3)
    N1 0.0216(4) 0.0189(4) 0.0153(4) 0.0013(3) 0.0085(3) -0.0008(3)
    N2 0.0204(4) 0.0164(4) 0.0151(4) 0.0031(3) 0.0079(3) 0.0002(3)
    N3 0.0224(4) 0.0173(4) 0.0167(4) 0.0026(3) 0.0083(3) 0.0001(3)
    N4 0.0202(4) 0.0174(4) 0.0183(4) 0.0030(3) 0.0063(3) -0.0005(3)
    N5 0.0199(4) 0.0249(4) 0.0198(4) -0.0003(3) 0.0093(3) -0.0036(3)
    C1 0.0223(5) 0.0227(5) 0.0179(5) 0.0033(4) 0.0067(4) 0.0004(4)
    C2 0.0275(6) 0.0289(5) 0.0177(5) 0.0015(5) 0.0075(4) 0.0018(4)
    C3 0.0256(5) 0.0318(6) 0.0185(5) -0.0022(5) 0.0117(4) -0.0060(4)
    C4 0.0221(5) 0.0228(5) 0.0253(5) 0.0008(4) 0.0097(4) -0.0072(4)
    C5 0.0210(5) 0.0177(4) 0.0222(5) 0.0008(4) 0.0073(4) -0.0030(4)
    C6 0.0181(5) 0.0181(4) 0.0167(4) -0.0001(4) 0.0057(4) -0.0028(3)
    C7 0.0193(5) 0.0192(4) 0.0180(5) 0.0005(4) 0.0067(4) -0.0001(3)
    C8 0.0216(5) 0.0174(4) 0.0157(4) 0.0016(4) 0.0069(4) -0.0007(3)
    C9 0.0169(4) 0.0173(4) 0.0164(4) 0.0024(4) 0.0044(4) -0.0022(3)
    C10 0.0200(5) 0.0168(4) 0.0165(4) 0.0041(4) 0.0048(4) 0.0006(3)
    C11 0.0196(5) 0.0155(4) 0.0176(4) 0.0043(4) 0.0067(4) 0.0005(3)
    C12 0.0222(5) 0.0230(5) 0.0166(5) 0.0018(4) 0.0078(4) 0.0003(4)
    C13 0.0223(5) 0.0248(5) 0.0167(5) 0.0009(4) 0.0061(4) -0.0021(4)
    C14 0.0217(5) 0.0168(4) 0.0230(5) 0.0024(4) 0.0076(4) -0.0005(4)
    C15 0.0268(5) 0.0195(4) 0.0209(5) 0.0020(4) 0.0082(4) 0.0046(4)
    C16 0.0248(5) 0.0196(4) 0.0165(4) 0.0032(4) 0.0050(4) 0.0032(3)
    C17 0.0244(5) 0.0181(4) 0.0267(5) -0.0001(4) 0.0072(4) -0.0016(4)
    C18 0.0246(5) 0.0188(4) 0.0180(5) 0.0005(4) 0.0078(4) 0.0000(4)
    C19 0.0278(6) 0.0225(5) 0.0312(6) -0.0012(4) 0.0139(5) 0.0010(4)
    C20 0.0252(5) 0.0221(5) 0.0234(5) -0.0010(4) 0.0036(4) 0.0024(4)
    C21 0.0211(5) 0.0207(5) 0.0294(6) 0.0055(4) 0.0064(4) -0.0008(4)
    C22 0.0275(5) 0.0204(5) 0.0198(5) -0.0007(4) 0.0111(4) -0.0004(4)
    C23 0.0191(5) 0.0188(4) 0.0193(5) -0.0005(4) 0.0086(4) -0.0014(3)
    C24 0.0248(5) 0.0246(5) 0.0185(5) 0.0014(4) 0.0078(4) 0.0024(4)
    C25 0.0224(5) 0.0253(5) 0.0249(5) 0.0038(4) 0.0074(4) 0.0034(4)
    C26 0.0211(5) 0.0224(5) 0.0247(5) 0.0006(4) 0.0113(4) -0.0011(4)
    C27 0.0239(5) 0.0247(5) 0.0183(5) 0.0007(4) 0.0083(4) 0.0001(4)
    C28 0.0201(5) 0.0248(5) 0.0182(5) 0.0025(4) 0.0058(4) 0.0007(4)
    C29 0.0195(5) 0.0218(5) 0.0184(5) 0.0018(4) 0.0077(4) 0.0024(4)
    C30 0.0213(5) 0.0212(5) 0.0234(5) 0.0015(4) 0.0086(4) 0.0018(4)
    C31 0.0264(6) 0.0245(5) 0.0272(6) -0.0026(4) 0.0079(5) 0.0012(4)
    C32 0.0205(5) 0.0358(6) 0.0272(6) -0.0036(5) 0.0069(4) 0.0043(5)
    C33 0.0209(5) 0.0369(6) 0.0247(5) 0.0046(5) 0.0104(4) 0.0050(5)
    C34 0.0235(5) 0.0268(5) 0.0223(5) 0.0035(4) 0.0100(4) 0.0008(4)
_geom_special_details
;
 All esds (except the esd in the dihedral angle between two l.s. planes)
 are estimated using the full covariance matrix.  The cell esds are taken
 into account individually in the estimation of esds in distances, angles
 and torsion angles; correlations between esds in cell parameters are only
 used when they are defined by crystal symmetry.  An approximate (isotropic)
 treatment of cell esds is used for estimating esds involving l.s. planes.
;
loop_
    _geom_bond_atom_site_label_1
    _geom_bond_atom_site_label_2
    _geom_bond_site_symmetry_2
    _geom_bond_distance
    _geom_bond_publ_flag
    S1 C8 . 1.6705(11) ?
    F1 C3 . 1.3552(13) ?
    N1 C7 . 1.2824(14) ?
    N1 N2 . 1.3910(12) ?
    N2 C9 . 1.3809(13) ?
    N2 C8 . 1.3892(13) ?
    N3 C8 . 1.3562(13) ?
    N3 N4 . 1.3821(12) ?
    N3 C22 . 1.4720(14) ?
    N4 C9 . 1.2999(14) ?
    N5 C29 . 1.4095(15) ?
    N5 C23 . 1.4267(14) ?
    N5 C22 . 1.4401(14) ?
    C1 C2 . 1.3854(16) ?
    C1 C6 . 1.4014(15) ?
    C1 H1A . 0.9300 ?
    C2 C3 . 1.3832(17) ?
    C2 H2A . 0.9300 ?
    C3 C4 . 1.3742(17) ?
    C4 C5 . 1.3914(16) ?
    C4 H4A . 0.9300 ?
    C5 C6 . 1.3980(15) ?
    C5 H5A . 0.9300 ?
    C6 C7 . 1.4650(15) ?
    C7 H7A . 0.9300 ?
    C9 C10 . 1.4940(14) ?
    C10 C11 . 1.5202(15) ?
    C10 C21 . 1.5330(15) ?
    C10 H10A . 0.9800 ?
    C11 C16 . 1.3926(15) ?
    C11 C12 . 1.3983(15) ?
    C12 C13 . 1.3900(16) ?
    C12 H12A . 0.9300 ?
    C13 C14 . 1.3953(16) ?
    C13 H13A . 0.9300 ?
    C14 C15 . 1.4000(16) ?
    C14 C17 . 1.5098(16) ?
    C15 C16 . 1.3891(16) ?
    C15 H15A . 0.9300 ?
    C16 H16A . 0.9300 ?
    C17 C18 . 1.5378(16) ?
    C17 H17A . 0.9700 ?
    C17 H17B . 0.9700 ?
    C18 C20 . 1.5257(15) ?
    C18 C19 . 1.5271(16) ?
    C18 H18A . 0.9800 ?
    C19 H19A . 0.9600 ?
    C19 H19B . 0.9600 ?
    C19 H19C . 0.9600 ?
    C20 H20A . 0.9600 ?
    C20 H20B . 0.9600 ?
    C20 H20C . 0.9600 ?
    C21 H21A . 0.9600 ?
    C21 H21B . 0.9600 ?
    C21 H21C . 0.9600 ?
    C22 H22A . 0.9700 ?
    C22 H22B . 0.9700 ?
    C23 C24 . 1.3891(16) ?
    C23 C28 . 1.3968(15) ?
    C24 C25 . 1.3932(16) ?
    C24 H24A . 0.9300 ?
    C25 C26 . 1.3863(16) ?
    C25 H25A . 0.9300 ?
    C26 C27 . 1.3874(16) ?
    C26 H26A . 0.9300 ?
    C27 C28 . 1.3879(15) ?
    C27 H27A . 0.9300 ?
    C28 H28A . 0.9300 ?
    C29 C30 . 1.4010(16) ?
    C29 C34 . 1.4025(15) ?
    C30 C31 . 1.3859(17) ?
    C30 H30A . 0.9300 ?
    C31 C32 . 1.3939(18) ?
    C31 H31A . 0.9300 ?
    C32 C33 . 1.3839(19) ?
    C32 H32A . 0.9300 ?
    C33 C34 . 1.3902(17) ?
    C33 H33A . 0.9300 ?
    C34 H34A . 0.9300 ?
loop_
    _geom_angle_atom_site_label_1
    _geom_angle_atom_site_label_2
    _geom_angle_atom_site_label_3
    _geom_angle_site_symmetry_1
    _geom_angle_site_symmetry_3
    _geom_angle
    _geom_angle_publ_flag
    C7 N1 N2 . . 117.44(9) ?
    C9 N2 C8 . . 108.60(9) ?
    C9 N2 N1 . . 119.22(8) ?
    C8 N2 N1 . . 132.06(8) ?
    C8 N3 N4 . . 113.78(9) ?
    C8 N3 C22 . . 125.73(9) ?
    N4 N3 C22 . . 119.91(8) ?
    C9 N4 N3 . . 104.27(8) ?
    C29 N5 C23 . . 119.58(9) ?
    C29 N5 C22 . . 120.16(9) ?
    C23 N5 C22 . . 118.96(9) ?
    C2 C1 C6 . . 120.16(10) ?
    C2 C1 H1A . . 119.9 ?
    C6 C1 H1A . . 119.9 ?
    C3 C2 C1 . . 118.50(11) ?
    C3 C2 H2A . . 120.7 ?
    C1 C2 H2A . . 120.7 ?
    F1 C3 C4 . . 118.56(11) ?
    F1 C3 C2 . . 118.06(11) ?
    C4 C3 C2 . . 123.37(11) ?
    C3 C4 C5 . . 117.63(10) ?
    C3 C4 H4A . . 121.2 ?
    C5 C4 H4A . . 121.2 ?
    C4 C5 C6 . . 121.03(10) ?
    C4 C5 H5A . . 119.5 ?
    C6 C5 H5A . . 119.5 ?
    C5 C6 C1 . . 119.29(10) ?
    C5 C6 C7 . . 118.32(10) ?
    C1 C6 C7 . . 122.27(10) ?
    N1 C7 C6 . . 119.89(10) ?
    N1 C7 H7A . . 120.1 ?
    C6 C7 H7A . . 120.1 ?
    N3 C8 N2 . . 102.26(8) ?
    N3 C8 S1 . . 127.33(8) ?
    N2 C8 S1 . . 130.34(8) ?
    N4 C9 N2 . . 111.06(9) ?
    N4 C9 C10 . . 125.65(9) ?
    N2 C9 C10 . . 123.22(9) ?
    C9 C10 C11 . . 111.58(8) ?
    C9 C10 C21 . . 110.44(9) ?
    C11 C10 C21 . . 110.10(9) ?
    C9 C10 H10A . . 108.2 ?
    C11 C10 H10A . . 108.2 ?
    C21 C10 H10A . . 108.2 ?
    C16 C11 C12 . . 118.50(10) ?
    C16 C11 C10 . . 119.83(9) ?
    C12 C11 C10 . . 121.39(9) ?
    C13 C12 C11 . . 120.51(10) ?
    C13 C12 H12A . . 119.7 ?
    C11 C12 H12A . . 119.7 ?
    C12 C13 C14 . . 121.35(10) ?
    C12 C13 H13A . . 119.3 ?
    C14 C13 H13A . . 119.3 ?
    C13 C14 C15 . . 117.67(10) ?
    C13 C14 C17 . . 121.98(10) ?
    C15 C14 C17 . . 120.35(10) ?
    C16 C15 C14 . . 121.23(10) ?
    C16 C15 H15A . . 119.4 ?
    C14 C15 H15A . . 119.4 ?
    C15 C16 C11 . . 120.69(10) ?
    C15 C16 H16A . . 119.7 ?
    C11 C16 H16A . . 119.7 ?
    C14 C17 C18 . . 114.31(9) ?
    C14 C17 H17A . . 108.7 ?
    C18 C17 H17A . . 108.7 ?
    C14 C17 H17B . . 108.7 ?
    C18 C17 H17B . . 108.7 ?
    H17A C17 H17B . . 107.6 ?
    C20 C18 C19 . . 110.58(10) ?
    C20 C18 C17 . . 111.43(9) ?
    C19 C18 C17 . . 110.37(9) ?
    C20 C18 H18A . . 108.1 ?
    C19 C18 H18A . . 108.1 ?
    C17 C18 H18A . . 108.1 ?
    C18 C19 H19A . . 109.5 ?
    C18 C19 H19B . . 109.5 ?
    H19A C19 H19B . . 109.5 ?
    C18 C19 H19C . . 109.5 ?
    H19A C19 H19C . . 109.5 ?
    H19B C19 H19C . . 109.5 ?
    C18 C20 H20A . . 109.5 ?
    C18 C20 H20B . . 109.5 ?
    H20A C20 H20B . . 109.5 ?
    C18 C20 H20C . . 109.5 ?
    H20A C20 H20C . . 109.5 ?
    H20B C20 H20C . . 109.5 ?
    C10 C21 H21A . . 109.5 ?
    C10 C21 H21B . . 109.5 ?
    H21A C21 H21B . . 109.5 ?
    C10 C21 H21C . . 109.5 ?
    H21A C21 H21C . . 109.5 ?
    H21B C21 H21C . . 109.5 ?
    N5 C22 N3 . . 112.27(9) ?
    N5 C22 H22A . . 109.1 ?
    N3 C22 H22A . . 109.1 ?
    N5 C22 H22B . . 109.1 ?
    N3 C22 H22B . . 109.1 ?
    H22A C22 H22B . . 107.9 ?
    C24 C23 C28 . . 120.00(10) ?
    C24 C23 N5 . . 121.85(10) ?
    C28 C23 N5 . . 118.16(10) ?
    C23 C24 C25 . . 119.42(10) ?
    C23 C24 H24A . . 120.3 ?
    C25 C24 H24A . . 120.3 ?
    C26 C25 C24 . . 120.64(11) ?
    C26 C25 H25A . . 119.7 ?
    C24 C25 H25A . . 119.7 ?
    C25 C26 C27 . . 119.83(11) ?
    C25 C26 H26A . . 120.1 ?
    C27 C26 H26A . . 120.1 ?
    C26 C27 C28 . . 120.04(10) ?
    C26 C27 H27A . . 120.0 ?
    C28 C27 H27A . . 120.0 ?
    C27 C28 C23 . . 120.06(10) ?
    C27 C28 H28A . . 120.0 ?
    C23 C28 H28A . . 120.0 ?
    C30 C29 C34 . . 118.75(10) ?
    C30 C29 N5 . . 120.00(10) ?
    C34 C29 N5 . . 121.22(10) ?
    C31 C30 C29 . . 120.61(11) ?
    C31 C30 H30A . . 119.7 ?
    C29 C30 H30A . . 119.7 ?
    C30 C31 C32 . . 120.49(11) ?
    C30 C31 H31A . . 119.8 ?
    C32 C31 H31A . . 119.8 ?
    C33 C32 C31 . . 119.02(11) ?
    C33 C32 H32A . . 120.5 ?
    C31 C32 H32A . . 120.5 ?
    C32 C33 C34 . . 121.25(11) ?
    C32 C33 H33A . . 119.4 ?
    C34 C33 H33A . . 119.4 ?
    C33 C34 C29 . . 119.86(11) ?
    C33 C34 H34A . . 120.1 ?
    C29 C34 H34A . . 120.1 ?
loop_
    _geom_torsion_atom_site_label_1
    _geom_torsion_atom_site_label_2
    _geom_torsion_atom_site_label_3
    _geom_torsion_atom_site_label_4
    _geom_torsion_site_symmetry_1
    _geom_torsion_site_symmetry_2
    _geom_torsion_site_symmetry_3
    _geom_torsion_site_symmetry_4
    _geom_torsion
    _geom_torsion_publ_flag
    C7 N1 N2 C9 . . . . 159.24(10) ?
    C7 N1 N2 C8 . . . . -25.33(16) ?
    C8 N3 N4 C9 . . . . 0.16(12) ?
    C22 N3 N4 C9 . . . . 171.99(10) ?
    C6 C1 C2 C3 . . . . 0.36(17) ?
    C1 C2 C3 F1 . . . . -178.37(10) ?
    C1 C2 C3 C4 . . . . 0.72(18) ?
    F1 C3 C4 C5 . . . . 178.21(10) ?
    C2 C3 C4 C5 . . . . -0.87(18) ?
    C3 C4 C5 C6 . . . . -0.04(16) ?
    C4 C5 C6 C1 . . . . 1.07(16) ?
    C4 C5 C6 C7 . . . . -175.07(10) ?
    C2 C1 C6 C5 . . . . -1.22(16) ?
    C2 C1 C6 C7 . . . . 174.75(11) ?
    N2 N1 C7 C6 . . . . -177.20(9) ?
    C5 C6 C7 N1 . . . . 178.88(10) ?
    C1 C6 C7 N1 . . . . 2.87(16) ?
    N4 N3 C8 N2 . . . . 0.73(12) ?
    C22 N3 C8 N2 . . . . -170.53(10) ?
    N4 N3 C8 S1 . . . . -176.59(8) ?
    C22 N3 C8 S1 . . . . 12.14(16) ?
    C9 N2 C8 N3 . . . . -1.31(11) ?
    N1 N2 C8 N3 . . . . -177.11(10) ?
    C9 N2 C8 S1 . . . . 175.90(9) ?
    N1 N2 C8 S1 . . . . 0.10(18) ?
    N3 N4 C9 N2 . . . . -1.03(12) ?
    N3 N4 C9 C10 . . . . -178.02(10) ?
    C8 N2 C9 N4 . . . . 1.55(12) ?
    N1 N2 C9 N4 . . . . 177.97(9) ?
    C8 N2 C9 C10 . . . . 178.62(10) ?
    N1 N2 C9 C10 . . . . -4.95(15) ?
    N4 C9 C10 C11 . . . . 105.64(12) ?
    N2 C9 C10 C11 . . . . -70.99(13) ?
    N4 C9 C10 C21 . . . . -17.17(15) ?
    N2 C9 C10 C21 . . . . 166.20(10) ?
    C9 C10 C11 C16 . . . . 138.70(10) ?
    C21 C10 C11 C16 . . . . -98.30(11) ?
    C9 C10 C11 C12 . . . . -47.47(13) ?
    C21 C10 C11 C12 . . . . 75.53(12) ?
    C16 C11 C12 C13 . . . . 2.04(16) ?
    C10 C11 C12 C13 . . . . -171.87(10) ?
    C11 C12 C13 C14 . . . . -0.57(17) ?
    C12 C13 C14 C15 . . . . -1.30(16) ?
    C12 C13 C14 C17 . . . . 179.39(10) ?
    C13 C14 C15 C16 . . . . 1.72(16) ?
    C17 C14 C15 C16 . . . . -178.96(10) ?
    C14 C15 C16 C11 . . . . -0.26(17) ?
    +C12 C11 C16 C15 . . . . -1.62(16) ?
    C10 C11 C16 C15 . . . . 172.38(10) ?
    C13 C14 C17 C18 . . . . 91.25(13) ?
    C15 C14 C17 C18 . . . . -88.04(13) ?
    C14 C17 C18 C20 . . . . -67.35(12) ?
    C14 C17 C18 C19 . . . . 169.38(10) ?
    C29 N5 C22 N3 . . . . -51.66(14) ?
    C23 N5 C22 N3 . . . . 115.30(11) ?
    C8 N3 C22 N5 . . . . 129.58(11) ?
    N4 N3 C22 N5 . . . . -41.19(14) ?
    C29 N5 C23 C24 . . . . 113.07(12) ?
    C22 N5 C23 C24 . . . . -53.97(15) ?
    C29 N5 C23 C28 . . . . -66.63(14) ?
    C22 N5 C23 C28 . . . . 126.33(11) ?
    C28 C23 C24 C25 . . . . -0.94(17) ?
    N5 C23 C24 C25 . . . . 179.36(10) ?
    C23 C24 C25 C26 . . . . 1.27(18) ?
    C24 C25 C26 C27 . . . . -0.57(18) ?
    C25 C26 C27 C28 . . . . -0.47(17) ?
    C26 C27 C28 C23 . . . . 0.79(17) ?
    C24 C23 C28 C27 . . . . -0.08(17) ?
    N5 C23 C28 C27 . . . . 179.62(10) ?
    C23 N5 C29 C30 . . . . -18.94(15) ?
    C22 N5 C29 C30 . . . . 147.93(11) ?
    C23 N5 C29 C34 . . . . 162.97(10) ?
    C22 N5 C29 C34 . . . . -30.15(15) ?
    C34 C29 C30 C31 . . . . -0.87(17) ?
    N5 C29 C30 C31 . . . . -178.99(10) ?
    C29 C30 C31 C32 . . . . 0.09(18) ?
    C30 C31 C32 C33 . . . . 0.22(18) ?
    C31 C32 C33 C34 . . . . 0.25(18) ?
    C32 C33 C34 C29 . . . . -1.04(18) ?
    C30 C29 C34 C33 . . . . 1.33(17) ?
    N5 C29 C34 C33 . . . . 179.43(10) ?
loop_
    _geom_hbond_atom_site_label_D
    _geom_hbond_atom_site_label_H
    _geom_hbond_atom_site_label_A
    _geom_hbond_site_symmetry_A
    _geom_hbond_distance_DH
    _geom_hbond_distance_HA
    _geom_hbond_distance_DA
    _geom_hbond_angle_DHA
    _geom_hbond_publ_flag
    C7 H7A S1 . 0.93 2.51 3.1983(11) 131 yes
    C4 H4A Cg1 3_666 0.93 2.65 3.5688(13) 169 yes
    C20 H20C Cg2 2_656 0.96 2.99 3.9291(12) 166 yes
