# Supplementary material for: (E)-1-[(Diphenyl­amino)meth­yl]-4-(4-fluoro­benzyl­ideneamino)-3-[1-(4-iso­butyl­phen­yl)eth­yl]-1H-1,2,4-triazole-5(4H)-thione
Source: Acta Crystallogr Sect E Struct Rep Online. 2009 Dec 9;66(Pt 1):o83–4. doi: 10.1107/S1600536809052039 (PMC2980061; doi:10.1107/S1600536809052039)
Supplement: Supplementary file 2 [file e-66-00o83-Isup2.hkl]

# 
# h,k,l, Fc-squared, Fo-squared, sigma(Fo-squared) and status flag 
# 
data_I
_shelx_title ' bk9a_0m in P2(1)/c  (100K)' 
_shelx_refln_list_code          4 
_shelx_F_calc_maximum      286.94 
_exptl_crystal_F_000      1192.00 
_reflns_d_resolution_high  0.6614 
 
loop_ 
 _symmetry_equiv_pos_as_xyz 
 'x, y, z' 
 '-x, y+1/2, -z+1/2' 
 '-x, -y, -z' 
 'x, -y-1/2, z-1/2' 
 
_cell_length_a    10.8175 
_cell_length_b     9.9579 
_cell_length_c    27.8344 
_cell_angle_alpha  90.000 
_cell_angle_beta  105.199 
_cell_angle_gamma  90.000 
 
_shelx_F_squared_multiplier     1.000 
 
loop_ 
 _refln_index_h 
 _refln_index_k 
 _refln_index_l 
 _refln_F_squared_calc 
 _refln_F_squared_meas 
 _refln_F_squared_sigma 
 _refln_observed_status 
   2   0   0      135.02      142.26      4.25 o 
   3   0   0      106.32      117.46      4.01 o 
   4   0   0     1621.66     1554.69     24.31 o 
   5   0   0      101.39      106.76      4.75 o 
   6   0   0     2862.71     2879.34     38.91 o 
   7   0   0      116.99       68.88      5.03 o 
   8   0   0      111.48      109.54      6.52 o 
   9   0   0     2629.98     2546.89     42.39 o 
  10   0   0     1104.71     1092.50     27.87 o 
  11   0   0      588.79      561.68     21.90 o 
  12   0   0       84.70       94.42      9.86 o 
  13   0   0      166.31      175.34     18.44 o 
  14   0   0      658.59      747.02     57.15 o 
  15   0   0       93.20       98.95     15.03 o 
   1   1   0       54.40       52.35      2.75 o 
   2   1   0     3946.30     4087.42     55.29 o 
   3   1   0     1141.57     1241.61     13.80 o 
   4   1   0       18.39       22.35      1.81 o 
   5   1   0      431.18      446.69      7.39 o 
   6   1   0     1082.99     1186.79     19.43 o 
   7   1   0       72.76       77.56      3.54 o 
   8   1   0      319.19      314.67      6.99 o 
   9   1   0      197.21      208.80      7.03 o 
  10   1   0       16.20       13.20      3.27 o 
  11   1   0      218.70      216.43     11.23 o 
  12   1   0       28.55       27.58      5.17 o 
  13   1   0       12.62       13.00      4.73 o 
  14   1   0       31.13       20.51      5.71 o 
  15   1   0       12.47        4.07      5.78 o 
   0   2   0    82334.34    74553.64    884.50 o 
   1   2   0     1132.19     1308.78     12.08 o 
   2   2   0     2820.07     3015.96     30.06 o 
   3   2   0     3101.80     3384.47     35.84 o 
   4   2   0       93.34       57.86      3.80 o 
   5   2   0      562.18      620.61      8.89 o 
   6   2   0       71.73       99.37      4.92 o 
   7   2   0      145.87      149.46      4.40 o 
   8   2   0      685.76      665.83     10.27 o 
   9   2   0       68.98       67.89      4.32 o 
  10   2   0        2.70       -1.18      2.52 o 
  11   2   0        0.53        7.91      3.62 o 
  12   2   0      347.94      343.98     19.43 o 
  13   2   0       76.53       92.30      8.37 o 
  14   2   0      130.84      147.50     10.48 o 
  15   2   0       40.97       51.34      8.81 o 
   1   3   0      209.86      160.51      3.00 o 
   2   3   0      332.69      352.74      5.40 o 
   3   3   0      622.38      584.12      9.87 o 
   4   3   0     6147.65     6663.15     61.32 o 
   5   3   0     3037.91     3214.40     29.97 o 
   6   3   0      545.47      580.21      9.30 o 
   7   3   0       83.93       75.85      3.77 o 
   8   3   0       15.93       28.32      3.70 o 
   9   3   0        2.10        3.75      2.74 o 
  10   3   0      536.35      541.97     14.77 o 
  11   3   0        0.41       -0.92      3.34 o 
  12   3   0        0.61        2.01      3.89 o 
  13   3   0        3.74        5.20      4.65 o 
  14   3   0       34.70       43.61      6.97 o 
  15   3   0      265.10      269.94     15.79 o 
   0   4   0     4568.10     4790.44     44.45 o 
   1   4   0      908.99      875.39      7.57 o 
   2   4   0      916.46      874.18      8.07 o 
   3   4   0     1778.70     1705.62     14.28 o 
   4   4   0     3487.29     3547.47     33.48 o 
   5   4   0       69.64       87.77      4.47 o 
   6   4   0     2193.13     2251.14     25.40 o 
   7   4   0      797.74      840.05     13.08 o 
   8   4   0      332.09      298.30      7.76 o 
   9   4   0     1088.91      969.52     18.46 o 
  10   4   0      203.43      186.95      9.29 o 
  11   4   0       53.97       46.30      5.97 o 
  12   4   0      247.16      251.85     17.83 o 
  13   4   0       51.13       45.49      7.62 o 
  14   4   0      118.68      124.83     13.84 o 
  15   4   0        5.60        7.18      9.98 o 
   1   5   0     1309.08     1434.02     12.04 o 
   2   5   0     4917.14     5139.00     40.46 o 
   3   5   0      793.86      935.64      8.93 o 
   4   5   0      866.33      815.18      8.60 o 
   5   5   0      266.21      226.64      5.55 o 
   6   5   0        5.95        0.85      1.86 o 
   7   5   0        5.25        2.34      2.42 o 
   8   5   0       26.82       20.11      3.28 o 
   9   5   0       10.73       12.13      3.41 o 
  10   5   0      126.46      121.42      9.31 o 
  11   5   0      636.14      608.97     19.78 o 
  12   5   0        0.82        1.83      4.88 o 
  13   5   0       75.21       69.08      9.23 o 
  14   5   0        0.01        4.17      7.59 o 
   0   6   0       22.29       25.47      2.23 o 
   1   6   0      739.40      808.94      8.08 o 
   2   6   0     1340.23     1215.09     12.63 o 
   3   6   0      798.14      824.64      9.15 o 
   4   6   0      848.16      824.64     10.43 o 
   5   6   0       31.44       26.69      2.50 o 
   6   6   0       34.29       33.22      3.25 o 
   7   6   0       16.76       22.05      3.91 o 
   8   6   0      165.63      173.93      7.56 o 
   9   6   0        0.77       -0.91      3.60 o 
  10   6   0      415.66      390.37     13.05 o 
  11   6   0        4.07        1.38      4.73 o 
  12   6   0       85.27      100.90     11.53 o 
  13   6   0      284.19      277.88     18.37 o 
  14   6   0       26.56       31.36     10.26 o 
   1   7   0     1110.50     1160.46     11.23 o 
   2   7   0       58.62       89.90      3.13 o 
   3   7   0      402.75      396.43      6.73 o 
   4   7   0     1698.50     1596.32     18.95 o 
   5   7   0     1046.45      986.49     15.02 o 
   6   7   0      256.24      218.04      7.50 o 
   7   7   0        6.52       10.80      3.42 o 
   8   7   0      234.38      216.56      9.68 o 
   9   7   0       79.46       76.38      8.26 o 
  10   7   0        9.08       11.40      5.98 o 
  11   7   0       40.23       25.20      8.38 o 
  12   7   0       29.33       21.33      6.81 o 
  13   7   0     1443.81     1628.31     45.74 o 
   0   8   0      343.86      268.44      6.93 o 
   1   8   0      140.82      130.06      3.54 o 
   2   8   0      112.95      130.36      4.27 o 
   3   8   0      830.42      817.76     10.95 o 
   4   8   0      649.54      608.09     10.36 o 
   5   8   0       19.38       14.25      3.53 o 
   6   8   0      109.65      112.37      5.65 o 
   7   8   0        2.86       -1.12      3.23 o 
   8   8   0        0.90        9.21      4.65 o 
   9   8   0       26.49       27.24      6.27 o 
  10   8   0       29.84       24.22      6.37 o 
  11   8   0        1.26        3.23      5.52 o 
  12   8   0       84.17      107.78     13.45 o 
  13   8   0      100.90       96.41     16.54 o 
   1   9   0       10.54        9.19      2.04 o 
   2   9   0       22.68       18.59      2.56 o 
   3   9   0       27.05       15.92      2.86 o 
   4   9   0       31.13       13.42      3.15 o 
   5   9   0       28.48       31.40      3.33 o 
   6   9   0      264.42      224.11      9.48 o 
   7   9   0        7.55        5.76      3.96 o 
   8   9   0       42.20       35.49      6.29 o 
   9   9   0       84.83       86.76     10.90 o 
  10   9   0        4.41        8.09      6.74 o 
  11   9   0        0.84        2.51      6.89 o 
  12   9   0       81.65       80.93     19.54 o 
   0  10   0       12.13        8.56      3.03 o 
   1  10   0      411.41      438.77      7.98 o 
   2  10   0      284.79      283.04      7.95 o 
   3  10   0       55.89       47.32      4.13 o 
   4  10   0       35.29       39.51      4.43 o 
   5  10   0       18.76        9.63      3.55 o 
   6  10   0       97.33      105.18      8.60 o 
   7  10   0       23.14       17.77      7.81 o 
   8  10   0      326.38      337.23     14.95 o 
   9  10   0      104.51       97.80     12.20 o 
  10  10   0      167.71      221.21     17.10 o 
  11  10   0       39.09       33.58     13.42 o 
   1  11   0      272.76      246.59      7.62 o 
   2  11   0       10.70       11.26      3.42 o 
   3  11   0       66.26       69.35      5.23 o 
   4  11   0       88.15       79.98      7.50 o 
   5  11   0       29.21       31.53      6.58 o 
   6  11   0      239.57      211.45     12.82 o 
   7  11   0      126.58      126.68     10.09 o 
   8  11   0      185.27      204.46     12.71 o 
   9  11   0       40.89       38.31      7.85 o 
  10  11   0       10.03       12.41      8.83 o 
   0  12   0       31.84       20.62      6.53 o 
   1  12   0      197.63      185.83      7.56 o 
   2  12   0        3.71        5.27      3.70 o 
   3  12   0       44.49       45.49      4.91 o 
   4  12   0       16.94        9.88      3.82 o 
   5  12   0      180.42      202.73     10.93 o 
   6  12   0      168.12      170.09     11.72 o 
   7  12   0        6.64        5.17      5.62 o 
   8  12   0       69.05       80.08     15.17 o 
   9  12   0        2.44       12.70      6.99 o 
   1  13   0       74.81       83.20      6.91 o 
   2  13   0       49.77       45.39      5.51 o 
   3  13   0       44.34       49.75      5.80 o 
   4  13   0        2.26        2.22      3.73 o 
   5  13   0       15.98        8.00      5.51 o 
   6  13   0       95.54       97.76     10.34 o 
   7  13   0      105.88      133.58     16.56 o 
   0  14   0       26.38       18.59     22.89 o 
   1  14   0       17.30       20.42      6.32 o 
   2  14   0       10.18       12.48      5.26 o 
   3  14   0      132.04      154.20      9.17 o 
   4  14   0        0.02        2.24      5.16 o 
   5  14   0       13.03        4.41      5.94 o 
   1  15   0       44.85       22.86      6.72 o 
 -15   1   1        7.34        3.92      6.00 o 
 -14   1   1      267.91      285.27     23.05 o 
 -13   1   1        1.70        0.82      3.84 o 
 -12   1   1       43.79       33.65      5.94 o 
 -11   1   1      296.07      282.80     10.97 o 
 -10   1   1      305.46      256.51      9.73 o 
  -9   1   1      656.32      677.13     12.17 o 
  -8   1   1        0.26        0.09      1.56 o 
  -7   1   1     3313.89     3339.84     35.74 o 
  -6   1   1       47.46       61.56      3.07 o 
  -5   1   1        0.48        1.00      1.26 o 
  -4   1   1     1483.72     1565.66     18.43 o 
  -3   1   1      352.63      316.54      6.34 o 
  -2   1   1     4711.92     4785.18     64.32 o 
  -1   1   1     5045.58     5087.42     53.55 o 
   0   1   1    12748.23    12810.72    147.69 o 
   1   1   1     1289.76     1326.09     13.84 o 
   2   1   1     6093.50     6066.69     67.41 o 
   3   1   1     3279.76     3280.05     34.36 o 
   4   1   1      393.28      382.69      6.58 o 
   5   1   1     3475.84     3710.22     35.60 o 
   6   1   1       86.82       83.89      3.06 o 
   7   1   1       24.95       32.75      2.38 o 
   8   1   1      356.58      355.44     11.11 o 
   9   1   1      128.43      128.10      5.36 o 
  10   1   1      299.31      272.38      9.25 o 
  11   1   1        1.83        2.64      3.20 o 
  12   1   1       70.57       79.69      7.45 o 
  13   1   1       86.89       71.69      7.59 o 
  14   1   1       72.82       79.84      8.58 o 
  15   1   1        1.17       -2.17      5.67 o 
 -15   2   1       10.98        7.49      6.64 o 
 -14   2   1       58.11       61.52      7.82 o 
 -13   2   1      549.67      550.53     18.81 o 
 -12   2   1      705.46      774.53     19.33 o 
 -11   2   1        8.21        4.43      3.66 o 
 -10   2   1      178.75      154.26      7.31 o 
  -9   2   1       15.21       11.41      3.25 o 
  -8   2   1       30.85       44.08      3.16 o 
  -7   2   1       22.02       24.62      2.32 o 
  -6   2   1      204.51      252.73      5.21 o 
  -5   2   1     1768.83     1883.30     20.14 o 
  -4   2   1      153.51      192.00      4.64 o 
  -3   2   1    16783.72    17213.82    179.10 o 
  -2   2   1     1987.00     1947.41     20.57 o 
  -1   2   1     1520.87     1740.36     16.55 o 
   0   2   1     1272.15     1362.90     12.06 o 
   1   2   1    15105.68    15261.18    126.53 o 
   2   2   1       18.40        5.25      1.11 o 
   3   2   1     5129.82     5239.13     45.56 o 
   4   2   1     3000.13     3397.63     34.33 o 
   5   2   1       15.77       18.75      1.96 o 
   6   2   1      159.93      199.62      4.92 o 
   7   2   1      986.55     1002.05     13.17 o 
   8   2   1      333.23      361.82     14.07 o 
   9   2   1      134.28      148.74      7.18 o 
  10   2   1        7.58        2.72      3.32 o 
  11   2   1       26.91       41.24      5.45 o 
  12   2   1      112.34      130.44      8.90 o 
  13   2   1       76.03       60.67      7.29 o 
  14   2   1       28.42       24.98      6.46 o 
  15   2   1        4.38        2.65      5.32 o 
 -15   3   1        5.51        5.69      8.07 o 
 -14   3   1       72.33       58.48      8.86 o 
 -13   3   1      130.89      138.62      9.85 o 
 -12   3   1       59.07       59.32      6.65 o 
 -11   3   1        5.03        6.25      3.74 o 
 -10   3   1     2002.99     1847.17     31.16 o 
  -9   3   1       15.72       18.25      3.30 o 
  -8   3   1      628.25      633.73     11.13 o 
  -7   3   1       39.38       55.26      3.09 o 
  -6   3   1      166.11      161.22      4.65 o 
  -5   3   1       73.48       98.39      2.42 o 
  -4   3   1      244.68      216.92      4.28 o 
  -3   3   1     6012.20     6380.98     55.72 o 
  -2   3   1     4515.81     4757.98     39.70 o 
  -1   3   1     3154.04     3410.22     25.03 o 
   0   3   1     8983.84     9638.95     67.75 o 
   1   3   1     2714.50     2975.93     21.25 o 
   2   3   1     2024.89     2323.08     19.67 o 
   3   3   1      671.17      708.32     10.74 o 
   4   3   1     2092.62     2324.83     22.64 o 
   5   3   1       15.54       19.72      1.49 o 
   6   3   1      832.68      933.63     12.70 o 
   7   3   1      209.44      197.54      5.11 o 
   8   3   1       10.43        7.58      2.15 o 
   9   3   1      444.64      403.17     13.16 o 
  10   3   1      112.83      123.68      7.86 o 
  11   3   1      546.30      519.08     15.28 o 
  12   3   1        4.85        1.70      4.07 o 
  13   3   1       96.61      109.54      9.16 o 
  14   3   1       91.69       83.21      9.00 o 
  15   3   1       11.99       19.42      9.06 o 
 -15   4   1        5.64       -8.13      6.70 o 
 -14   4   1      266.78      303.59     18.95 o 
 -13   4   1      264.80      290.20     13.19 o 
 -12   4   1        5.08        9.42      4.37 o 
 -11   4   1       38.60       26.64      6.10 o 
 -10   4   1       10.15        6.18      3.32 o 
  -9   4   1      708.70      699.50     13.97 o 
  -8   4   1      784.20      765.57     12.48 o 
  -7   4   1      160.77      152.33      4.47 o 
  -6   4   1      105.60       87.37      7.93 o 
  -5   4   1      225.37      306.80      7.66 o 
  -4   4   1     2625.32     2880.72     27.94 o 
  -3   4   1     1346.01     1394.17     12.10 o 
  -2   4   1       43.81       38.04      1.48 o 
  -1   4   1      974.92     1065.92      8.88 o 
   0   4   1        0.73        8.88      0.92 o 
   1   4   1      855.75      846.03      7.80 o 
   2   4   1      678.12      663.95      6.38 o 
   3   4   1     4708.59     5302.74     38.08 o 
   4   4   1      123.04      113.46      3.89 o 
   5   4   1       12.73       15.05      1.79 o 
   6   4   1        0.02        6.26      1.75 o 
   7   4   1      208.62      168.01      6.47 o 
   8   4   1      369.87      284.28     15.35 o 
   9   4   1        0.20        0.45      2.65 o 
  10   4   1       93.86       65.32      6.75 o 
  11   4   1      122.01      121.46      8.49 o 
  12   4   1      828.45      898.89     25.11 o 
  13   4   1       33.92       30.24      7.28 o 
  14   4   1        5.53        3.95      5.98 o 
  15   4   1       91.35       86.42     21.42 o 
 -14   5   1       13.37        7.51      7.81 o 
 -13   5   1       16.33       16.54      7.59 o 
 -12   5   1      288.49      296.74     14.63 o 
 -11   5   1        3.93       11.64      5.00 o 
 -10   5   1       28.46       29.66      7.52 o 
  -9   5   1       84.05       95.15      5.95 o 
  -8   5   1      457.65      468.86     10.64 o 
  -7   5   1      351.73      340.53      9.11 o 
  -6   5   1      111.51      102.02      5.05 o 
  -5   5   1      370.12      424.90      7.72 o 
  -4   5   1       20.26       28.01      1.62 o 
  -3   5   1     1307.21     1435.36     12.86 o 
  -2   5   1     1598.17     1773.48     15.97 o 
  -1   5   1      638.02      608.84      7.70 o 
   0   5   1      808.52      917.47      9.24 o 
   1   5   1     2981.56     3064.65     23.03 o 
   2   5   1     1550.70     1482.05     13.83 o 
   3   5   1       37.37       29.64      1.80 o 
   4   5   1      903.68      910.52      9.39 o 
   5   5   1        2.18        0.64      1.42 o 
   6   5   1        8.16       12.55      2.38 o 
   7   5   1       42.02       71.22      6.19 o 
   8   5   1      214.48      220.25      7.40 o 
   9   5   1      550.95      496.52     12.48 o 
  10   5   1      468.14      430.37     15.85 o 
  11   5   1       20.43       21.18      5.71 o 
  12   5   1       29.24       29.26      6.58 o 
  13   5   1       76.39       76.05      9.56 o 
  14   5   1        1.42       13.36      8.16 o 
 -14   6   1      155.07      201.08     19.09 o 
 -13   6   1      505.05      620.00     41.39 o 
 -12   6   1       15.65       15.08      5.91 o 
 -11   6   1       10.31        4.55      4.85 o 
 -10   6   1      117.70      139.61      8.78 o 
  -9   6   1       15.56       13.32      3.87 o 
  -8   6   1        7.42       12.54      3.28 o 
  -7   6   1      630.80      589.86     13.13 o 
  -6   6   1      974.10      954.59     14.67 o 
  -5   6   1      126.52      109.56      4.01 o 
  -4   6   1        7.86       14.67      1.80 o 
  -3   6   1     1347.19     1392.97     14.63 o 
  -2   6   1      436.34      414.62      6.16 o 
  -1   6   1      637.15      608.04      6.42 o 
   0   6   1      191.41      174.91      3.28 o 
   1   6   1      122.48      109.42      2.81 o 
   2   6   1      617.02      555.20      7.83 o 
   3   6   1      732.37      709.44      8.26 o 
   4   6   1     1897.84     1866.07     18.56 o 
   5   6   1      342.30      372.07      7.27 o 
   6   6   1     1168.16     1147.00     16.66 o 
   7   6   1       92.00      104.83      6.00 o 
   8   6   1      157.68      130.87      7.44 o 
   9   6   1      496.43      472.40     13.85 o 
  10   6   1       12.58       15.82      4.32 o 
  11   6   1       25.70       19.89      5.98 o 
  12   6   1      168.87      179.81     12.65 o 
  13   6   1        5.56       22.55      7.20 o 
  14   6   1       31.82       18.01      8.92 o 
 -14   7   1       34.18       39.97     13.11 o 
 -13   7   1       75.98      116.77     14.13 o 
 -12   7   1      205.97      298.13     27.95 o 
 -11   7   1      129.23      131.77     10.89 o 
 -10   7   1       49.84       48.04      7.62 o 
  -9   7   1      206.92      174.91     10.85 o 
  -8   7   1        0.11        1.70      3.03 o 
  -7   7   1      163.25      146.20      7.18 o 
  -6   7   1      153.25      164.34      5.52 o 
  -5   7   1     1517.54     1445.00     20.33 o 
  -4   7   1     3418.26     3437.07     35.05 o 
  -3   7   1     6963.58     7035.21     56.31 o 
  -2   7   1       50.98       42.16      2.39 o 
  -1   7   1      757.90      727.69      8.76 o 
   0   7   1      494.01      477.43      6.28 o 
   1   7   1     1591.07     1607.92     13.81 o 
   2   7   1       16.02       18.60      2.01 o 
   3   7   1     3732.22     3457.81     31.45 o 
   4   7   1      765.39      730.20     11.01 o 
   5   7   1      842.55      872.92     13.12 o 
   6   7   1      297.95      297.12      7.21 o 
   7   7   1      219.27      242.88      8.94 o 
   8   7   1        2.54       -2.54      3.00 o 
   9   7   1      100.38      108.50      9.34 o 
  10   7   1      130.88      126.56     10.79 o 
  11   7   1      185.81      230.36     13.67 o 
  12   7   1      106.11      106.06     11.81 o 
  13   7   1       42.73       77.03     12.31 o 
 -13   8   1        6.84        0.77     10.26 o 
 -12   8   1       71.19       54.65     10.82 o 
 -11   8   1        3.30       -1.99      5.00 o 
 -10   8   1      450.59      474.84     18.05 o 
  -9   8   1       35.09       51.22      7.37 o 
  -8   8   1      185.09      165.13     16.81 o 
  -7   8   1      186.88      197.02      8.89 o 
  -6   8   1       16.61       11.20      3.11 o 
  -5   8   1       22.58       12.92      2.34 o 
  -4   8   1     1043.80     1077.91     14.93 o 
  -3   8   1        4.73        4.40      2.40 o 
  -2   8   1      703.38      722.34      9.56 o 
  -1   8   1      366.41      345.06      5.79 o 
   0   8   1      521.95      511.65      6.91 o 
   1   8   1     1273.02     1260.01     12.53 o 
   2   8   1       13.49       23.24      2.42 o 
   3   8   1     2510.89     2361.12     23.58 o 
   4   8   1      129.53      103.21      4.51 o 
   5   8   1      116.91      114.39      5.65 o 
   6   8   1       12.65        8.80      3.05 o 
   7   8   1      586.06      563.29     15.03 o 
   8   8   1      284.87      300.99     13.47 o 
   9   8   1      185.61      169.34     11.30 o 
  10   8   1       84.85       77.41      9.24 o 
  11   8   1      167.93      181.12     13.10 o 
  12   8   1      177.02      232.16     22.57 o 
  13   8   1      120.69      133.98     18.99 o 
 -12   9   1       40.06       31.53     13.00 o 
 -11   9   1        0.91       -6.80      7.87 o 
 -10   9   1       78.25       60.82     17.54 o 
  -9   9   1       36.08       34.59      7.98 o 
  -8   9   1      155.25      148.06     11.10 o 
  -7   9   1      245.90      228.89      9.83 o 
  -6   9   1     1006.14     1029.20     20.92 o 
  -5   9   1      633.58      574.61     11.09 o 
  -4   9   1      293.48      272.82      7.73 o 
  -3   9   1      305.30      286.79      7.52 o 
  -2   9   1      104.35       89.38      3.99 o 
  -1   9   1       53.18       52.40      2.88 o 
   0   9   1      366.87      373.33      7.01 o 
   1   9   1      133.90      128.99      4.16 o 
   2   9   1     1736.35     1699.31     20.14 o 
   3   9   1        0.29        3.38      2.35 o 
   4   9   1        9.11        5.20      3.24 o 
   5   9   1        7.87        0.84      2.28 o 
   6   9   1        0.18       -1.11      3.42 o 
   7   9   1       37.44       37.55      5.30 o 
   8   9   1      188.53      201.37     11.42 o 
   9   9   1       18.11       20.80      7.23 o 
  10   9   1        6.00       -1.65      7.69 o 
  11   9   1       51.31       52.33     11.62 o 
  12   9   1       43.14       26.14      9.94 o 
 -11  10   1      386.15      444.54     35.07 o 
 -10  10   1       56.06       47.91     10.30 o 
  -9  10   1      346.27      348.08     19.56 o 
  -8  10   1      620.21      649.90     20.05 o 
  -7  10   1      136.05      146.93     10.12 o 
  -6  10   1      207.31      192.08     17.27 o 
  -5  10   1      161.92      144.48      9.28 o 
  -4  10   1       10.91       10.42      3.47 o 
  -3  10   1      210.69      219.50      6.84 o 
  -2  10   1      313.17      316.54      7.53 o 
  -1  10   1      630.40      624.05     12.12 o 
   0  10   1        0.03       -1.14      2.00 o 
   1  10   1      462.54      453.31      8.09 o 
   2  10   1       78.77       82.03      4.14 o 
   3  10   1     1526.46     1533.22     21.93 o 
   4  10   1      452.66      457.97     11.47 o 
   5  10   1      277.12      249.11     18.38 o 
   6  10   1       15.69       13.81      5.06 o 
   7  10   1      202.09      187.17     13.80 o 
   8  10   1       30.51       16.67      6.66 o 
   9  10   1       71.30       70.51     11.56 o 
  10  10   1      338.96      338.49     20.37 o 
  11  10   1      169.13      175.00     16.82 o 
 -10  11   1       12.16        6.38     11.06 o 
  -9  11   1        1.88        0.92      5.69 o 
  -8  11   1       10.99        8.57      7.35 o 
  -7  11   1      135.94      141.45     10.66 o 
  -6  11   1       21.62       29.41      6.45 o 
  -5  11   1      290.43      279.73     16.52 o 
  -4  11   1      933.73      965.31     18.35 o 
  -3  11   1      385.67      352.54      9.68 o 
  -2  11   1       55.33       35.48      5.15 o 
  -1  11   1       61.23       81.86      5.06 o 
   0  11   1        0.11        1.50      2.39 o 
   1  11   1      198.51      181.06      6.64 o 
   2  11   1      147.88      160.41      6.86 o 
   3  11   1      793.95      797.62     15.07 o 
   4  11   1       13.58       11.35      3.85 o 
   5  11   1      547.69      526.32     17.32 o 
   6  11   1      525.30      542.39     29.08 o 
   7  11   1      124.02      132.97     12.32 o 
   8  11   1        2.60       -4.77      5.34 o 
   9  11   1        0.77        6.24      7.48 o 
  10  11   1       33.89       36.73     10.21 o 
  -9  12   1       63.23       90.89     10.84 o 
  -8  12   1       50.77       47.91      8.52 o 
  -7  12   1      117.24      104.41     10.27 o 
  -6  12   1      150.82      161.40     11.38 o 
  -5  12   1      418.95      417.16     14.98 o 
  -4  12   1       95.23       92.59      6.13 o 
  -3  12   1        0.25        2.75      3.43 o 
  -2  12   1      356.44      364.75     11.93 o 
  -1  12   1       98.78      100.99      8.39 o 
   0  12   1      499.43      495.88     11.40 o 
   1  12   1      190.33      212.21     10.33 o 
   2  12   1       97.86       94.74      7.78 o 
   3  12   1       76.80       79.59      5.80 o 
   4  12   1      321.24      337.57     10.19 o 
   5  12   1       71.48       82.27      8.93 o 
   6  12   1      261.31      246.26     13.57 o 
   7  12   1        0.18        9.25      5.93 o 
   8  12   1       25.82       16.37      6.97 o 
   9  12   1        4.00        5.45      6.92 o 
  -8  13   1       37.15       36.76      8.60 o 
  -7  13   1       48.16       33.56      7.22 o 
  -6  13   1        5.92       20.44      6.17 o 
  -5  13   1       52.85       48.26      7.08 o 
  -4  13   1        2.05        2.10      3.63 o 
  -3  13   1       46.13       46.11      5.68 o 
  -2  13   1      114.27       95.00      7.03 o 
  -1  13   1       46.33       40.36      5.30 o 
   0  13   1      136.82      143.61     11.52 o 
   1  13   1        0.50       -3.71      3.98 o 
   2  13   1      149.28      140.70      7.87 o 
   3  13   1      183.50      190.43      9.52 o 
   4  13   1       90.51       95.84      6.60 o 
   5  13   1       35.57       26.77      6.37 o 
   6  13   1       27.01       22.25      6.25 o 
   7  13   1        1.17        7.25      6.57 o 
  -5  14   1      115.73      114.06     11.09 o 
  -4  14   1       20.54       19.32      5.04 o 
  -3  14   1       85.36      108.79      8.08 o 
  -2  14   1      736.94      727.05     17.89 o 
  -1  14   1       24.46       22.02      6.28 o 
   0  14   1      495.54      535.74     18.25 o 
   1  14   1      594.65      585.08     22.35 o 
   2  14   1      111.02      113.57      8.69 o 
   3  14   1        4.23        7.46      4.78 o 
   4  14   1       30.09       40.11      7.59 o 
   5  14   1        2.02        2.54      5.80 o 
  -1  15   1       37.92       27.13      6.90 o 
   0  15   1      268.64      267.74     20.11 o 
   1  15   1        3.58       18.02      6.48 o 
 -15   0   2       15.83        9.15     11.66 o 
 -14   0   2       14.10       20.24      7.31 o 
 -13   0   2       62.20       75.77     14.56 o 
 -12   0   2      270.68      231.98     13.72 o 
 -11   0   2      101.02       83.26     11.33 o 
 -10   0   2       25.64       31.21      5.07 o 
  -9   0   2      408.33      401.84     13.61 o 
  -8   0   2     1494.33     1374.69     25.72 o 
  -7   0   2        1.34       13.29      2.77 o 
  -6   0   2     2633.23     3026.14     46.41 o 
  -5   0   2      202.67      205.48      6.62 o 
  -4   0   2     2518.78     2507.89     41.38 o 
  -3   0   2     2000.28     2066.96     37.62 o 
  -2   0   2    26678.55    26762.25    412.08 o 
  -1   0   2     1622.92     1892.78     55.96 o 
   1   0   2    16770.91    16555.76    410.76 o 
   2   0   2    25053.53    25797.31    478.40 o 
   3   0   2    11744.62    11819.07    155.08 o 
   4   0   2        4.75        9.26      2.37 o 
   5   0   2      909.02     1030.71     21.24 o 
   6   0   2       34.42       24.32      3.11 o 
   7   0   2      712.38      564.60     14.82 o 
   8   0   2     1680.59     1652.15     29.57 o 
   9   0   2       49.14       58.17      6.74 o 
  10   0   2      245.68      248.64     12.84 o 
  11   0   2        3.36        1.02      4.28 o 
  12   0   2        1.42       -1.32      4.37 o 
  13   0   2      127.50       97.22     13.49 o 
  14   0   2       35.06       41.70     14.41 o 
  15   0   2       80.36       81.23     14.73 o 
 -15   1   2       91.81       82.88     11.51 o 
 -14   1   2       22.22       18.66      5.50 o 
 -13   1   2        6.16        7.00      4.39 o 
 -12   1   2        3.25        0.24      3.24 o 
 -11   1   2       52.14       64.03      5.76 o 
 -10   1   2        0.73       -1.04      2.31 o 
  -9   1   2      115.39      106.06      5.04 o 
  -8   1   2       56.42       51.88      3.31 o 
  -7   1   2      424.75      457.13      8.01 o 
  -6   1   2     1867.72     1846.99     21.86 o 
  -5   1   2      247.81      193.55      5.46 o 
  -4   1   2       31.95       32.59      2.19 o 
  -3   1   2     8515.01     8902.02     96.12 o 
  -2   1   2       77.34       89.09      3.15 o 
  -1   1   2      512.29      484.76      6.44 o 
   0   1   2      969.73      926.26     18.41 o 
   1   1   2     2403.08     2371.24     24.06 o 
   2   1   2     2765.99     3061.17     32.16 o 
   3   1   2       31.64       49.70      2.76 o 
   4   1   2     2555.27     2579.85     26.74 o 
   5   1   2     1094.99     1291.58     18.85 o 
   6   1   2      134.60      176.25      5.41 o 
   7   1   2      742.39      767.18     11.03 o 
   8   1   2      419.60      428.88      9.41 o 
   9   1   2      607.00      593.09     13.19 o 
  10   1   2        4.71        7.18      3.31 o 
  11   1   2       40.44       41.27      5.53 o 
  12   1   2        3.37        3.12      3.93 o 
  13   1   2      100.44       97.05     10.87 o 
  14   1   2       10.45       10.81      5.74 o 
  15   1   2        7.48       12.45      6.62 o 
 -15   2   2        3.81        4.75      5.93 o 
 -14   2   2      168.79      157.53     11.74 o 
 -13   2   2       10.69       14.47      4.90 o 
 -12   2   2        8.02       17.51      4.82 o 
 -11   2   2     1270.57     1264.13     22.32 o 
 -10   2   2     2028.23     1903.14     26.54 o 
  -9   2   2      538.80      539.74     11.33 o 
  -8   2   2        2.26        6.66      1.87 o 
  -7   2   2      322.33      299.90      7.97 o 
  -6   2   2      164.98      223.47      5.83 o 
  -5   2   2       21.07        6.36      1.39 o 
  -4   2   2      285.40      259.22      8.04 o 
  -3   2   2     8206.00     8606.07     85.54 o 
  -2   2   2     4492.37     4634.34     45.79 o 
  -1   2   2    21820.42    22517.55    198.90 o 
   0   2   2     3098.71     2933.41     23.34 o 
   1   2   2     4885.86     4895.83     43.42 o 
   2   2   2     4091.44     4268.24     39.45 o 
   3   2   2      703.83      717.64      8.03 o 
   4   2   2     2873.46     3085.62     31.58 o 
   5   2   2     6173.33     6402.80     58.94 o 
   6   2   2      152.92      142.27      4.18 o 
   7   2   2      130.80      159.29      4.48 o 
   8   2   2       93.83       90.42      4.13 o 
   9   2   2     1522.84     1368.13     22.22 o 
  10   2   2        0.04        0.27      3.17 o 
  11   2   2      144.38      171.45      9.33 o 
  12   2   2       26.00       20.36      4.86 o 
  13   2   2       35.38       43.23      6.67 o 
  14   2   2      196.05      239.97     12.81 o 
  15   2   2      107.49      131.04     12.24 o 
 -15   3   2        0.84       20.66      8.44 o 
 -14   3   2       57.11       61.39     10.56 o 
 -13   3   2      749.55      787.99     22.98 o 
 -12   3   2     1145.99     1174.98     35.47 o 
 -11   3   2       97.26      124.57     13.05 o 
 -10   3   2        1.31        2.49      2.92 o 
  -9   3   2       78.35       83.92      4.72 o 
  -8   3   2      313.65      272.93      6.70 o 
  -7   3   2      163.75      149.85      4.58 o 
  -6   3   2     3433.38     3376.39     31.77 o 
  -5   3   2      826.52      862.65     10.07 o 
  -4   3   2     2952.88     2972.71     31.00 o 
  -3   3   2      614.66      686.94      8.99 o 
  -2   3   2      630.93      723.71      7.73 o 
  -1   3   2    10031.10    10239.06     71.91 o 
   0   3   2      686.32      841.15      7.49 o 
   1   3   2     2966.63     3024.34     21.92 o 
   2   3   2      658.32      782.11      7.75 o 
   3   3   2     2771.91     2674.06     25.20 o 
   4   3   2     1006.86      996.04     11.42 o 
   5   3   2      642.45      692.85      8.87 o 
   6   3   2     2148.87     2237.18     22.43 o 
   7   3   2      516.31      444.53      8.56 o 
   8   3   2       74.40       82.32      4.48 o 
   9   3   2       32.49       31.96      4.18 o 
  10   3   2        1.26       -0.70      3.28 o 
  11   3   2        1.08        2.26      3.68 o 
  12   3   2        1.47       11.74      4.67 o 
  13   3   2       47.43       44.63      8.95 o 
  14   3   2      256.30      255.60     13.31 o 
  15   3   2       85.97       90.53      9.84 o 
 -15   4   2       26.93       14.84      8.52 o 
 -14   4   2      118.52      144.61     14.18 o 
 -13   4   2      515.66      512.61     20.38 o 
 -12   4   2       20.02       11.11      4.48 o 
 -11   4   2       10.31        2.99      3.71 o 
 -10   4   2      164.55      168.52      8.66 o 
  -9   4   2        0.72        6.01      2.68 o 
  -8   4   2      372.65      315.34      6.87 o 
  -7   4   2      778.04      828.95     11.76 o 
  -6   4   2       33.75       29.93      2.06 o 
  -5   4   2       66.70       86.08      3.27 o 
  -4   4   2     4245.70     4515.49     41.49 o 
  -3   4   2      145.95      158.00      3.09 o 
  -2   4   2       18.56       14.28      1.26 o 
  -1   4   2     2493.63     2694.08     22.03 o 
   0   4   2        8.71        5.08      0.89 o 
   1   4   2     3399.34     3412.35     23.71 o 
   2   4   2     5246.50     5660.77     39.28 o 
   3   4   2      580.16      587.96      5.84 o 
   4   4   2       28.06       29.46      2.09 o 
   5   4   2      463.31      460.75      7.69 o 
   6   4   2     2078.79     2027.97     23.22 o 
   7   4   2       33.41       21.59      2.72 o 
   8   4   2      397.45      360.29      8.72 o 
   9   4   2       33.28       10.10      3.66 o 
  10   4   2       14.79        9.37      4.61 o 
  11   4   2      402.45      400.23     15.68 o 
  12   4   2      766.70      798.18     23.54 o 
  13   4   2       71.63       54.37      8.28 o 
  14   4   2        2.43       15.20      6.88 o 
 -15   5   2       47.29       60.43     14.44 o 
 -14   5   2       32.51       11.64      8.01 o 
 -13   5   2      287.37      278.08     21.09 o 
 -12   5   2        9.84        3.68      4.98 o 
 -11   5   2       73.13       77.25     13.49 o 
 -10   5   2      147.79      161.49     10.20 o 
  -9   5   2     1164.57     1126.42     18.81 o 
  -8   5   2        0.26        5.60      2.51 o 
  -7   5   2      104.55      111.10      5.53 o 
  -6   5   2       45.87       43.37      3.33 o 
  -5   5   2       10.72       10.34      1.85 o 
  -4   5   2       84.81      107.54      2.73 o 
  -3   5   2       20.57       28.91      1.53 o 
  -2   5   2     1110.20     1150.23     11.32 o 
  -1   5   2      723.49      792.78     10.72 o 
   0   5   2     1240.91     1314.47     11.77 o 
   1   5   2      110.25      103.32      2.49 o 
   2   5   2     1053.44     1007.86     10.46 o 
   3   5   2     2391.73     2628.65     21.45 o 
   4   5   2       79.51       75.59      2.80 o 
   5   5   2     1219.81     1188.24     15.16 o 
   6   5   2        0.07        0.58      1.93 o 
   7   5   2       52.36       42.25      3.75 o 
   8   5   2      164.94      197.71      8.42 o 
   9   5   2      244.77      254.61      9.77 o 
  10   5   2       93.75       82.78      8.47 o 
  11   5   2       21.96       23.42      5.81 o 
  12   5   2       24.76       16.97      5.78 o 
  13   5   2       17.69       22.41      6.54 o 
  14   5   2      244.36      268.09     16.16 o 
 -14   6   2       22.89       35.49     10.10 o 
 -13   6   2      419.42      445.04     21.91 o 
 -12   6   2       16.77        5.76      6.28 o 
 -11   6   2      125.38      132.38     10.21 o 
 -10   6   2        1.05       -0.11      3.43 o 
  -9   6   2       98.62       87.13      6.55 o 
  -8   6   2       24.64       47.90      4.74 o 
  -7   6   2      470.54      415.92     10.73 o 
  -6   6   2     1530.15     1497.26     20.85 o 
  -5   6   2       20.14       20.10      2.24 o 
  -4   6   2      626.64      707.36      9.08 o 
  -3   6   2     1751.25     2025.55     19.70 o 
  -2   6   2      834.96      790.43      9.11 o 
  -1   6   2      265.90      269.63      3.85 o 
   0   6   2      490.90      524.56      6.21 o 
   1   6   2      479.70      512.63      6.46 o 
   2   6   2       17.43       24.45      1.97 o 
   3   6   2        0.81        1.32      1.23 o 
   4   6   2      276.04      286.67      5.15 o 
   5   6   2       23.14       10.03      2.04 o 
   6   6   2      674.31      676.93     11.97 o 
   7   6   2      388.93      336.01      9.81 o 
   8   6   2      460.73      457.63     15.85 o 
   9   6   2      115.48       98.63      7.13 o 
  10   6   2        0.84        4.03      4.16 o 
  11   6   2       26.66       32.67      6.69 o 
  12   6   2       43.79       45.96      8.55 o 
  13   6   2       27.14       18.42      7.02 o 
  14   6   2       70.47       69.04     15.09 o 
 -14   7   2      309.01      360.06     59.01 o 
 -13   7   2       82.03      103.11     13.33 o 
 -12   7   2      112.90      125.24     13.46 o 
 -11   7   2       53.07       49.36      7.91 o 
 -10   7   2      113.30      101.83     11.87 o 
  -9   7   2       12.54       19.78      4.48 o 
  -8   7   2        6.94        8.88      3.42 o 
  -7   7   2      205.04      165.46      8.78 o 
  -6   7   2      981.43      951.32     14.76 o 
  -5   7   2     2485.72     2546.84     30.03 o 
  -4   7   2       27.91       20.27      2.56 o 
  -3   7   2      716.97      750.72      9.82 o 
  -2   7   2       83.40       71.84      2.89 o 
  -1   7   2        7.70        5.31      1.44 o 
   0   7   2      894.71      862.97      9.19 o 
   1   7   2       10.31        9.34      1.43 o 
   2   7   2        0.73        1.46      1.46 o 
   3   7   2     1613.00     1532.87     16.34 o 
   4   7   2        4.30        8.27      3.02 o 
   5   7   2       41.98       44.23      3.52 o 
   6   7   2      426.27      413.01      8.63 o 
   7   7   2      311.59      245.39      9.10 o 
   8   7   2       55.99       52.91      5.93 o 
   9   7   2       22.24       27.23      5.85 o 
  10   7   2      204.79      242.56     14.53 o 
  11   7   2      104.61      138.74     11.66 o 
  12   7   2      352.32      350.96     17.45 o 
  13   7   2        1.58        4.13      6.81 o 
 -13   8   2        0.69       -0.54      7.77 o 
 -12   8   2       10.42        0.55      6.92 o 
 -11   8   2       17.04       18.85      7.31 o 
 -10   8   2       27.66       33.20      7.02 o 
  -9   8   2       10.20       12.36      6.18 o 
  -8   8   2       10.26        7.70      5.09 o 
  -7   8   2        0.35        1.91      3.26 o 
  -6   8   2      267.46      268.75      8.56 o 
  -5   8   2       98.10      102.20      4.26 o 
  -4   8   2      611.92      595.16     10.58 o 
  -3   8   2       92.89      107.32      4.35 o 
  -2   8   2      313.00      283.88      6.88 o 
  -1   8   2      392.67      336.17      5.70 o 
   0   8   2        0.65       -1.24      1.55 o 
   1   8   2       86.60       93.09      3.21 o 
   2   8   2      491.37      449.13      7.59 o 
   3   8   2     2866.78     2813.93     27.20 o 
   4   8   2        1.69       11.13      2.58 o 
   5   8   2      247.27      253.86     10.16 o 
   6   8   2       43.35       50.35      4.40 o 
   7   8   2       42.92       47.23      5.58 o 
   8   8   2       29.07       28.62      6.10 o 
   9   8   2       34.12       45.64      7.77 o 
  10   8   2       45.77       37.98      7.34 o 
  11   8   2      118.26      116.97     19.73 o 
  12   8   2        0.10        3.83      6.28 o 
  13   8   2       53.43      120.60     44.17 o 
 -12   9   2       21.84       27.24     12.86 o 
 -11   9   2      148.36      154.91     19.63 o 
 -10   9   2        4.26        7.08      6.54 o 
  -9   9   2       10.19       10.40      6.21 o 
  -8   9   2       17.48       14.85      5.41 o 
  -7   9   2      135.29      117.72      9.33 o 
  -6   9   2       15.90       21.66      4.54 o 
  -5   9   2       25.48       25.16      3.79 o 
  -4   9   2     1057.91     1053.43     16.62 o 
  -3   9   2       10.22       11.93      2.75 o 
  -2   9   2      240.47      249.00      6.05 o 
  -1   9   2      954.85      919.29     11.41 o 
   0   9   2        0.79        1.72      1.84 o 
   1   9   2     1531.43     1402.07     15.37 o 
   2   9   2        7.28       11.50      2.46 o 
   3   9   2       53.16       52.21      3.79 o 
   4   9   2     1534.49     1460.95     21.03 o 
   5   9   2        0.56        1.37      3.10 o 
   6   9   2      221.00      205.83      9.24 o 
   7   9   2      121.18      118.25     13.36 o 
   8   9   2        0.20       -1.88      4.11 o 
   9   9   2        1.26       -0.48      5.51 o 
  10   9   2        4.36        8.35      6.08 o 
  11   9   2       24.30       14.42      6.94 o 
  12   9   2       29.96       33.52      8.72 o 
 -11  10   2      250.31      218.18     22.76 o 
 -10  10   2        3.75        3.20      9.18 o 
  -9  10   2        6.26        9.23      7.12 o 
  -8  10   2      103.97      115.20      9.68 o 
  -7  10   2        1.11        1.86      4.38 o 
  -6  10   2      270.78      258.29     19.83 o 
  -5  10   2       18.83       10.58      4.88 o 
  -4  10   2      517.88      497.74     13.02 o 
  -3  10   2      132.06      129.97      5.30 o 
  -2  10   2        3.42        1.66      2.30 o 
  -1  10   2      631.19      642.92     10.96 o 
   0  10   2       15.75       22.93      2.75 o 
   1  10   2       81.43       69.21      3.65 o 
   2  10   2       34.61       40.51      3.46 o 
   3  10   2      902.43      906.21     15.59 o 
   4  10   2        7.99       13.41      3.60 o 
   5  10   2      432.84      409.67     14.62 o 
   6  10   2      149.75      155.91     12.08 o 
   7  10   2        6.50        2.18      4.61 o 
   8  10   2       59.17       48.73      7.56 o 
   9  10   2      132.28      166.37     14.76 o 
  10  10   2       12.20       29.16      8.97 o 
  11  10   2        9.86       14.82      8.98 o 
 -10  11   2       88.06       46.99     19.71 o 
  -9  11   2        0.93       -1.50      5.53 o 
  -8  11   2       66.86       66.22     13.06 o 
  -7  11   2      298.72      339.67     14.93 o 
  -6  11   2        7.15        3.03      5.09 o 
  -5  11   2        0.24        4.03      4.40 o 
  -4  11   2       22.88       27.28      4.37 o 
  -3  11   2       45.92       44.86      4.48 o 
  -2  11   2        8.98        6.36      3.12 o 
  -1  11   2     1228.59     1264.60     18.84 o 
   0  11   2      268.16      272.46      7.36 o 
   1  11   2       86.83       90.84      5.16 o 
   2  11   2       73.94       81.43      5.35 o 
   3  11   2       27.21       32.64      4.25 o 
   4  11   2        2.19        7.36      3.67 o 
   5  11   2      165.67      164.59     15.36 o 
   6  11   2       20.94       16.47      7.59 o 
   7  11   2      352.78      340.20     15.22 o 
   8  11   2       20.37       19.12      6.50 o 
   9  11   2      326.69      398.96     17.32 o 
  10  11   2       38.81       43.01     10.88 o 
  -9  12   2       98.38      117.39     20.78 o 
  -8  12   2       82.10       90.32     19.99 o 
  -7  12   2      140.11      189.36     12.46 o 
  -6  12   2      129.22      122.92      9.43 o 
  -5  12   2        8.81        9.92      5.04 o 
  -4  12   2        8.21        4.65      3.62 o 
  -3  12   2        1.36        4.95      3.56 o 
  -2  12   2        0.25        2.06      3.47 o 
  -1  12   2       24.61       27.13      4.48 o 
   0  12   2        5.66        8.32      3.57 o 
   1  12   2      110.36      105.13      6.55 o 
   2  12   2       44.93       44.73      4.82 o 
   3  12   2      106.88       90.84      6.14 o 
   4  12   2        0.67        3.77      3.49 o 
   5  12   2        0.84        4.04      5.09 o 
   6  12   2       48.59       43.68      9.65 o 
   7  12   2        2.92        0.74      5.72 o 
   8  12   2        2.77       -1.13      5.50 o 
   9  12   2       42.74       48.75      9.10 o 
  -8  13   2        3.04      -16.01      8.01 o 
  -7  13   2       40.11       40.80      7.51 o 
  -6  13   2       73.82       73.05      8.36 o 
  -5  13   2       20.21       23.60      6.31 o 
  -4  13   2        9.13       15.67      4.55 o 
  -3  13   2      168.97      173.16      8.57 o 
  -2  13   2      168.47      172.49      8.52 o 
  -1  13   2       28.72       19.67      4.53 o 
   0  13   2      462.18      488.05     15.07 o 
   1  13   2       59.98       48.57      5.98 o 
   2  13   2       70.65       77.72      6.94 o 
   3  13   2        1.27        2.43      3.71 o 
   4  13   2        3.11        3.99      3.91 o 
   5  13   2       47.18       39.33      7.01 o 
   6  13   2       33.26       16.93      6.80 o 
   7  13   2      109.10      114.68     17.08 o 
  -5  14   2        0.38        3.76      6.21 o 
  -4  14   2       10.72        8.30      4.45 o 
  -3  14   2       65.47       62.70      6.52 o 
  -2  14   2       73.49       70.83      7.03 o 
  -1  14   2       78.34       78.00      8.92 o 
   0  14   2        0.11        5.57      5.37 o 
   1  14   2        1.70       10.25      5.62 o 
   2  14   2       96.31       88.35      9.42 o 
   3  14   2        4.44        6.97      4.66 o 
   4  14   2        0.04        9.82      5.99 o 
   5  14   2        4.90       10.42      6.62 o 
  -1  15   2       57.88       66.89      8.73 o 
   0  15   2        8.67        9.76      6.03 o 
 -16   1   3        4.56       -1.73      8.23 o 
 -15   1   3      139.44      142.09     13.46 o 
 -14   1   3       27.29        9.90      5.34 o 
 -13   1   3       67.62       52.15      6.04 o 
 -12   1   3      166.46      172.00      8.88 o 
 -11   1   3        1.18        5.42      3.22 o 
 -10   1   3      702.99      721.71     14.18 o 
  -9   1   3     4331.13     4155.77     47.82 o 
  -8   1   3       22.40       32.71      2.93 o 
  -7   1   3       76.10      100.41      4.08 o 
  -6   1   3       95.10       90.75      3.57 o 
  -5   1   3      837.79      842.85     11.21 o 
  -4   1   3      361.92      393.31      6.63 o 
  -3   1   3      289.79      332.29      8.44 o 
  -2   1   3     4539.36     4999.28     60.78 o 
  -1   1   3     4297.94     4444.01     51.63 o 
   0   1   3      142.17      176.81      3.81 o 
   1   1   3     1058.43      945.72      9.19 o 
   2   1   3    42447.52    43655.01    364.88 o 
   3   1   3      678.37      739.67     10.49 o 
   4   1   3     5924.95     6393.18     61.44 o 
   5   1   3     5060.25     5282.00     49.06 o 
   6   1   3       45.95       46.70      2.77 o 
   7   1   3       91.00       99.68      3.58 o 
   8   1   3      605.19      513.87      9.14 o 
   9   1   3     1335.88     1364.34     22.20 o 
  10   1   3      215.71      230.04     15.54 o 
  11   1   3        7.54        2.49      3.24 o 
  12   1   3       24.15       11.88      4.55 o 
  13   1   3       38.44       40.57      7.23 o 
  14   1   3        0.11       -0.38      5.18 o 
  15   1   3       20.81       22.80      7.63 o 
 -15   2   3       35.50       25.66      8.52 o 
 -14   2   3       93.26      108.93     12.84 o 
 -13   2   3      151.86      141.82      9.40 o 
 -12   2   3        2.64        7.91      4.05 o 
 -11   2   3        1.66        5.31      3.42 o 
 -10   2   3       94.43      110.41      6.90 o 
  -9   2   3     1056.90     1071.91     17.36 o 
  -8   2   3      241.34      251.98      6.71 o 
  -7   2   3       60.40       73.90      3.45 o 
  -6   2   3       52.59       37.14      3.28 o 
  -5   2   3     2643.77     3101.41     30.59 o 
  -4   2   3     1121.37     1303.42     14.42 o 
  -3   2   3     2606.76     2696.25     29.33 o 
  -2   2   3     5186.72     5517.30     54.12 o 
  -1   2   3      231.66      260.28      4.01 o 
   0   2   3    11470.63    11735.91     89.79 o 
   1   2   3     1285.71     1342.77     11.77 o 
   2   2   3    22291.95    23730.23    200.20 o 
   3   2   3        0.97        5.33      0.95 o 
   4   2   3     5449.22     5801.79     56.03 o 
   5   2   3       63.36      110.91      3.67 o 
   6   2   3     1511.99     1484.38     17.31 o 
   7   2   3       68.76       79.83      3.38 o 
   8   2   3      316.77      304.06      6.97 o 
   9   2   3      156.69      169.35      8.32 o 
  10   2   3      220.47      212.51      9.73 o 
  11   2   3        0.25        1.07      3.50 o 
  12   2   3       35.97       28.93      5.54 o 
  13   2   3        3.82        7.81      4.70 o 
  14   2   3      154.79      179.18     12.06 o 
  15   2   3       18.22       12.39      6.85 o 
 -15   3   3       10.05        3.23      7.18 o 
 -14   3   3        6.92       -5.23      6.18 o 
 -13   3   3       42.61       54.32      7.74 o 
 -12   3   3       30.37       44.26      6.03 o 
 -11   3   3       46.47       41.96      5.40 o 
 -10   3   3      172.18      182.94      7.27 o 
  -9   3   3      894.53      840.60     13.98 o 
  -8   3   3      156.56      139.69      5.24 o 
  -7   3   3      390.75      380.27      7.53 o 
  -6   3   3       70.69      104.54      3.72 o 
  -5   3   3      183.14      193.69      6.29 o 
  -4   3   3     6694.59     7070.19     64.64 o 
  -3   3   3       35.83       49.64      3.37 o 
  -2   3   3     1101.08     1121.12     10.92 o 
  -1   3   3    13860.34    14443.40     96.81 o 
   0   3   3      557.76      566.75     11.22 o 
   1   3   3     1403.38     1480.49     10.93 o 
   2   3   3     6719.14     7164.49     54.11 o 
   3   3   3      581.34      627.01      7.97 o 
   4   3   3      967.26      963.84     11.18 o 
   5   3   3      774.35      719.73      9.19 o 
   6   3   3      104.74       99.33      3.08 o 
   7   3   3      113.59       95.16      3.42 o 
   8   3   3       59.90       47.41      4.58 o 
   9   3   3      103.94      106.61      7.10 o 
  10   3   3        6.38        4.82      3.62 o 
  11   3   3       14.77        8.00      4.02 o 
  12   3   3      258.74      282.53     12.55 o 
  13   3   3       93.56       83.45     11.63 o 
  14   3   3        5.42        7.34      5.57 o 
  15   3   3       49.87       47.38      9.11 o 
 -15   4   3       17.62       10.00      7.93 o 
 -14   4   3       32.06       33.02      9.18 o 
 -13   4   3       43.82       71.95     10.47 o 
 -12   4   3        2.35        6.26      4.24 o 
 -11   4   3       34.19       27.45      6.29 o 
 -10   4   3      452.16      454.28     14.94 o 
  -9   4   3       14.36       18.82      3.24 o 
  -8   4   3     1350.60     1274.04     15.45 o 
  -7   4   3      226.04      213.59      5.42 o 
  -6   4   3       67.63       65.49      3.24 o 
  -5   4   3      354.29      430.50      7.29 o 
  -4   4   3     7282.37     7804.41     68.59 o 
  -3   4   3      497.68      699.42      6.95 o 
  -2   4   3      693.37      652.25      6.95 o 
  -1   4   3      467.29      542.67      5.34 o 
   0   4   3       29.85       41.16      1.70 o 
   1   4   3      112.09      127.76      2.47 o 
   2   4   3     4506.95     4684.32     33.96 o 
   3   4   3      689.87      726.13      6.92 o 
   4   4   3     2258.07     2335.14     23.51 o 
   5   4   3       54.67       61.91      2.85 o 
   6   4   3       23.03       35.33      2.59 o 
   7   4   3       23.65       22.63      2.66 o 
   8   4   3        6.46        6.50      2.60 o 
   9   4   3        0.02        1.59      3.75 o 
  10   4   3       25.50       13.66      4.78 o 
  11   4   3       31.27       31.12      6.05 o 
  12   4   3        0.01        1.10      4.82 o 
  13   4   3      111.53       96.27     10.60 o 
  14   4   3       11.19        0.99      6.27 o 
 -15   5   3        0.28        2.12      9.46 o 
 -14   5   3       56.70       67.72     12.46 o 
 -13   5   3      518.44      628.16     31.35 o 
 -12   5   3       69.32       64.23      9.61 o 
 -11   5   3      260.56      279.34     15.72 o 
 -10   5   3      218.45      181.06     14.26 o 
  -9   5   3      275.49      252.85      8.11 o 
  -8   5   3      215.33      171.31      6.50 o 
  -7   5   3      467.18      441.24      9.52 o 
  -6   5   3      305.12      269.76      7.04 o 
  -5   5   3      242.39      217.66      5.76 o 
  -4   5   3      147.50      149.54      3.85 o 
  -3   5   3      517.63      553.01      6.64 o 
  -2   5   3      314.37      263.68      4.47 o 
  -1   5   3       91.51       89.17      2.25 o 
   0   5   3       17.14       24.22      1.62 o 
   1   5   3    13174.47    13790.71     91.65 o 
   2   5   3      338.09      354.91      4.75 o 
   3   5   3     2537.93     2715.29     22.07 o 
   4   5   3      911.57      873.34      9.31 o 
   5   5   3      745.96      747.41     10.61 o 
   6   5   3      141.54      150.70      5.42 o 
   7   5   3      114.98      106.20      5.65 o 
   8   5   3     1307.24     1107.12     19.85 o 
   9   5   3        5.38        6.14      3.40 o 
  10   5   3       34.54       27.52      5.94 o 
  11   5   3      231.69      286.61     14.50 o 
  12   5   3      194.25      233.71     13.99 o 
  13   5   3      317.97      358.19     17.51 o 
  14   5   3       65.68       88.80     10.96 o 
 -14   6   3        0.71        2.63      7.59 o 
 -13   6   3      172.74      165.55     15.10 o 
 -12   6   3       67.62       67.66     13.48 o 
 -11   6   3       49.37       50.76      7.09 o 
 -10   6   3       68.66       64.08      6.20 o 
  -9   6   3      448.80      404.38     11.40 o 
  -8   6   3      106.45      106.84      6.15 o 
  -7   6   3        3.35        4.13      2.92 o 
  -6   6   3      192.66      188.64      6.27 o 
  -5   6   3      460.99      453.56      7.92 o 
  -4   6   3       67.63       90.72      2.68 o 
  -3   6   3      734.44      826.17      9.03 o 
  -2   6   3        2.68        1.67      1.35 o 
  -1   6   3      352.65      358.36      4.59 o 
   0   6   3       69.20       37.24      2.34 o 
   1   6   3      807.53      803.89      8.03 o 
   2   6   3      574.35      577.51      7.62 o 
   3   6   3     1042.55      988.32     10.55 o 
   4   6   3      287.77      313.54      5.90 o 
   5   6   3      444.02      437.75      9.75 o 
   6   6   3      350.66      340.97      8.15 o 
   7   6   3      239.56      260.05      8.74 o 
   8   6   3       68.85       52.60      5.44 o 
   9   6   3        6.61        3.41      3.65 o 
  10   6   3      131.26      140.44     10.72 o 
  11   6   3       65.33       58.65      8.28 o 
  12   6   3      127.05      136.77     11.70 o 
  13   6   3       54.28       52.73      9.26 o 
  14   6   3        2.04       -0.31      7.77 o 
 -14   7   3      183.47      250.09     25.13 o 
 -13   7   3      144.35      163.51     15.60 o 
 -12   7   3       26.24       24.64      8.73 o 
 -11   7   3        0.78       -1.65      5.49 o 
 -10   7   3        1.17       -3.52      4.15 o 
  -9   7   3       21.97       23.68      5.29 o 
  -8   7   3        8.31       11.25      3.59 o 
  -7   7   3      647.51      635.09     15.74 o 
  -6   7   3      131.72      116.64      5.09 o 
  -5   7   3     1741.36     1730.93     24.30 o 
  -4   7   3      136.42      126.89      4.49 o 
  -3   7   3       10.89       10.99      1.86 o 
  -2   7   3      727.07      798.22     10.10 o 
  -1   7   3     1472.37     1441.41     13.28 o 
   0   7   3        0.38       -0.49      1.25 o 
   1   7   3       66.73       48.24      2.27 o 
   2   7   3       26.06       18.17      2.07 o 
   3   7   3      377.31      356.60      6.36 o 
   4   7   3     1726.25     1642.23     19.54 o 
   5   7   3     2373.63     2312.70     26.42 o 
   6   7   3      643.32      599.83     10.82 o 
   7   7   3        9.93       13.84      3.90 o 
   8   7   3       15.96       16.94      4.45 o 
   9   7   3       48.70       47.35     11.37 o 
  10   7   3       21.34       13.26      5.47 o 
  11   7   3        1.97       10.20      5.45 o 
  12   7   3        0.00        7.07      6.22 o 
  13   7   3       19.94       21.92      7.79 o 
 -13   8   3       10.22       17.09      9.08 o 
 -12   8   3       72.54       69.42     11.63 o 
 -11   8   3        0.74        7.09      6.59 o 
 -10   8   3       51.36       58.17      9.46 o 
  -9   8   3      520.82      531.99     45.55 o 
  -8   8   3        0.00        0.56      4.58 o 
  -7   8   3      324.67      267.24      9.97 o 
  -6   8   3      209.38      207.36      7.55 o 
  -5   8   3     1388.09     1394.18     18.31 o 
  -4   8   3      926.48      897.87     13.70 o 
  -3   8   3      567.65      586.48      8.47 o 
  -2   8   3        0.54        1.87      1.72 o 
  -1   8   3      339.33      325.03      5.64 o 
   0   8   3     1012.88      916.97      9.66 o 
   1   8   3      705.14      649.24      8.68 o 
   2   8   3      436.65      445.36      7.59 o 
   3   8   3       35.34       34.62      2.76 o 
   4   8   3     1870.94     1889.18     22.48 o 
   5   8   3      376.55      402.42     10.94 o 
   6   8   3       71.05       81.52      4.95 o 
   7   8   3       21.16       10.18      3.87 o 
   8   8   3      342.74      334.41     17.19 o 
   9   8   3      418.67      420.04     16.65 o 
  10   8   3        5.61        4.82      5.34 o 
  11   8   3       34.20       32.01      7.58 o 
  12   8   3       90.74       97.00     11.49 o 
  13   8   3        0.33        3.28      7.74 o 
 -12   9   3       35.52       44.57     20.64 o 
 -11   9   3       71.42       74.83     38.35 o 
 -10   9   3        8.43       -3.60      7.42 o 
  -9   9   3      151.84      165.81     13.54 o 
  -8   9   3      294.13      277.65     12.65 o 
  -7   9   3      247.56      247.60     13.08 o 
  -6   9   3      276.45      273.59     10.21 o 
  -5   9   3      319.57      320.70      9.64 o 
  -4   9   3       27.69       25.28      3.66 o 
  -3   9   3      308.07      274.75      6.76 o 
  -2   9   3      212.16      224.34      5.55 o 
  -1   9   3      817.87      765.27     10.13 o 
   0   9   3      230.89      194.12      5.17 o 
   1   9   3       79.58       75.66      3.38 o 
   2   9   3      432.76      424.88      8.28 o 
   3   9   3       87.98       83.15      4.43 o 
   4   9   3     1848.26     1784.34     24.38 o 
   5   9   3      271.40      264.56      9.18 o 
   6   9   3      123.28      101.16      7.11 o 
   7   9   3      241.73      260.14     10.63 o 
   8   9   3       30.79       23.17      6.52 o 
   9   9   3       26.08       32.07      6.92 o 
  10   9   3      276.00      321.47     17.57 o 
  11   9   3       17.93       14.25      7.27 o 
  12   9   3      126.96      131.38     15.38 o 
 -12  10   3       52.41       63.60     22.21 o 
 -11  10   3       17.85       38.43     12.97 o 
 -10  10   3      743.39      845.34     44.57 o 
  -9  10   3      650.59      661.09     30.63 o 
  -8  10   3      388.18      434.08     16.22 o 
  -7  10   3        1.97       -3.70      3.89 o 
  -6  10   3        4.38        5.15      4.38 o 
  -5  10   3       37.62       29.72      3.98 o 
  -4  10   3        0.07        1.24      2.87 o 
  -3  10   3      495.87      481.10      9.54 o 
  -2  10   3       57.80       59.40      3.90 o 
  -1  10   3      517.07      521.44      9.69 o 
   0  10   3      352.91      377.11      7.47 o 
   1  10   3      242.27      221.78      6.95 o 
   2  10   3        0.04        2.87      2.60 o 
   3  10   3      797.15      828.55     14.77 o 
   4  10   3      491.38      456.24     12.49 o 
   5  10   3      282.92      277.70     12.47 o 
   6  10   3      162.15      144.23      9.91 o 
   7  10   3        2.22        3.86      4.58 o 
   8  10   3        0.59        5.97      5.33 o 
   9  10   3      393.83      403.94     20.75 o 
  10  10   3      630.78      773.85     29.76 o 
  11  10   3        0.02       11.34      9.13 o 
 -11  11   3        0.74       -4.11     14.02 o 
 -10  11   3       61.06       79.74     15.81 o 
  -9  11   3       44.41       33.70      8.94 o 
  -8  11   3      440.29      515.23     18.44 o 
  -7  11   3       78.32       87.31      8.98 o 
  -6  11   3       23.33       21.13     10.26 o 
  -5  11   3        1.63       -2.62      4.04 o 
  -4  11   3        4.83        5.62      3.22 o 
  -3  11   3      126.71      124.55      6.35 o 
  -2  11   3        5.40        6.61      3.43 o 
  -1  11   3     2578.16     2564.90     32.44 o 
   0  11   3      126.48      118.18      5.00 o 
   1  11   3     1090.22     1115.23     19.71 o 
   2  11   3      372.55      395.86     10.18 o 
   3  11   3       42.63       38.92      4.68 o 
   4  11   3        1.76        0.53      3.54 o 
   5  11   3       46.58       52.84      7.23 o 
   6  11   3        0.10        2.90      4.72 o 
   7  11   3       96.89       88.06     16.12 o 
   8  11   3       31.30       25.96      6.87 o 
   9  11   3        3.27        7.29      6.03 o 
  10  11   3        7.30        8.25      8.48 o 
  -9  12   3       32.78       30.42      9.73 o 
  -8  12   3      110.39      117.29     12.37 o 
  -7  12   3        0.09        3.17      5.64 o 
  -6  12   3      194.25      168.68     11.42 o 
  -5  12   3       66.95       65.88      7.31 o 
  -4  12   3      159.03      152.80      7.68 o 
  -3  12   3      637.38      659.06     14.97 o 
  -2  12   3      269.64      268.92     12.06 o 
  -1  12   3       99.53       90.35      6.27 o 
   0  12   3     1005.66     1003.59     18.30 o 
   1  12   3        8.43        2.03      3.50 o 
   2  12   3       23.92       19.43      3.99 o 
   3  12   3      149.55      135.75      7.01 o 
   4  12   3      212.66      232.22      8.67 o 
   5  12   3        1.94       -0.75      5.02 o 
   6  12   3      152.20      178.16     13.15 o 
   7  12   3       55.66       58.89      8.81 o 
   8  12   3       64.66       84.55     10.19 o 
   9  12   3       10.41        9.78      7.15 o 
  -8  13   3       12.09        3.06     14.41 o 
  -7  13   3        3.03       -5.84      5.30 o 
  -6  13   3       16.93       14.57      6.02 o 
  -5  13   3      351.24      387.87     14.84 o 
  -4  13   3      201.10      198.49      9.81 o 
  -3  13   3       93.50       93.18      8.17 o 
  -2  13   3      305.61      308.64     15.54 o 
  -1  13   3       92.81       67.07      6.04 o 
   0  13   3      348.39      357.08     13.03 o 
   1  13   3       26.77       10.72      4.63 o 
   2  13   3       24.43       19.46      5.04 o 
   3  13   3       15.67       20.45      4.75 o 
   4  13   3      133.83      136.95      7.78 o 
   5  13   3      141.97      152.17     14.80 o 
   6  13   3      128.43      112.56     10.90 o 
   7  13   3        5.01       -2.91      6.95 o 
  -6  14   3       22.14       12.78      7.11 o 
  -5  14   3       40.10       26.30      7.57 o 
  -4  14   3       27.32       17.47      4.94 o 
  -3  14   3        7.54        2.79      4.23 o 
  -2  14   3        0.75       -1.77      4.03 o 
  -1  14   3      176.87      188.39     11.64 o 
   0  14   3      199.99      199.48     12.00 o 
   1  14   3      266.04      243.22     13.00 o 
   2  14   3      112.69      100.35      8.12 o 
   3  14   3      137.64      134.08      8.77 o 
   4  14   3        4.66        5.44      5.44 o 
   5  14   3        1.91        1.96      7.69 o 
  -1  15   3       20.38       17.60      6.64 o 
   0  15   3        0.01       -1.48      5.26 o 
 -16   0   4        5.90       16.49     13.70 o 
 -15   0   4      165.49      126.97     22.69 o 
 -14   0   4        6.77       10.31      7.53 o 
 -13   0   4        0.46        5.33      5.22 o 
 -12   0   4        0.02       -5.31      5.05 o 
 -11   0   4     2446.31     2366.33     47.88 o 
 -10   0   4      547.39      544.68     15.71 o 
  -9   0   4      251.71      248.10     10.46 o 
  -8   0   4     1041.62     1050.63     21.22 o 
  -7   0   4     1106.48      958.02     17.24 o 
  -6   0   4     1989.03     1889.12     27.45 o 
  -5   0   4     1879.32     1836.51     25.82 o 
  -4   0   4     2081.30     2065.82     30.83 o 
  -3   0   4      313.48      283.34      7.77 o 
  -2   0   4       20.12       39.44      2.72 o 
  -1   0   4     7062.54     7399.87    104.60 o 
   0   0   4        0.59        6.81      1.55 o 
   1   0   4       19.48       30.23      0.87 o 
   2   0   4    46620.83    46938.11    626.13 o 
   3   0   4       68.18       54.92      2.49 o 
   4   0   4     1148.71     1121.89     18.65 o 
   5   0   4     5890.53     6020.65     94.69 o 
   6   0   4     1063.93     1139.16     23.63 o 
   7   0   4      262.94      314.67      9.36 o 
   8   0   4     3546.63     3356.71     72.46 o 
   9   0   4       26.15       10.29      5.94 o 
  10   0   4      292.70      310.09     17.55 o 
  11   0   4        0.56       -0.31      4.06 o 
  12   0   4      128.57      132.83     14.54 o 
  13   0   4      384.24      404.83     25.74 o 
  14   0   4       43.93       24.65      9.71 o 
  15   0   4      111.10      104.28     16.22 o 
 -16   1   4       72.29       71.38     20.06 o 
 -15   1   4       11.35       10.84      6.85 o 
 -14   1   4        3.63       11.48      5.69 o 
 -13   1   4      109.48      122.62      7.91 o 
 -12   1   4       22.66       33.17      4.89 o 
 -11   1   4      701.41      697.83     23.10 o 
 -10   1   4        0.12        5.33      2.61 o 
  -9   1   4      612.31      592.43     13.94 o 
  -8   1   4     1769.95     1735.32     21.54 o 
  -7   1   4     5394.78     5245.11     49.59 o 
  -6   1   4      482.57      519.27      8.10 o 
  -5   1   4     2507.50     2643.72     26.10 o 
  -4   1   4     3665.36     3701.54     42.57 o 
  -3   1   4      186.52      212.37      8.65 o 
  -2   1   4      819.22      748.26     11.08 o 
  -1   1   4       34.67       16.84      1.39 o 
   0   1   4     3526.33     3484.45     29.55 o 
   1   1   4     2027.85     2051.84     18.78 o 
   2   1   4    16910.39    17223.67    144.19 o 
   3   1   4     5800.62     5837.32     59.26 o 
   4   1   4     1170.73     1278.71     14.76 o 
   5   1   4     1269.22     1242.12     22.61 o 
   6   1   4      318.94      299.67      5.45 o 
   7   1   4       90.93       82.71      3.54 o 
   8   1   4        7.05       11.28      2.52 o 
   9   1   4      572.92      546.66     13.63 o 
  10   1   4       14.36       19.69      4.29 o 
  11   1   4        6.33        7.45      4.06 o 
  12   1   4      155.56      184.36     10.39 o 
  13   1   4       61.43       75.88      8.84 o 
  14   1   4       16.11       18.84      6.46 o 
  15   1   4        3.62        3.42      6.23 o 
 -15   2   4       52.08       56.04     12.48 o 
 -14   2   4      422.41      409.61     16.67 o 
 -13   2   4        2.91        2.47      4.79 o 
 -12   2   4      310.79      334.90     17.93 o 
 -11   2   4       48.49       47.57      5.51 o 
 -10   2   4       22.76       19.81      2.80 o 
  -9   2   4     1027.89      931.14     15.79 o 
  -8   2   4      910.96      887.48     14.60 o 
  -7   2   4      123.70      162.52      4.83 o 
  -6   2   4       13.08        5.62      1.46 o 
  -5   2   4      584.97      550.50      8.16 o 
  -4   2   4       79.24       93.52      2.93 o 
  -3   2   4      445.70      505.72      6.99 o 
  -2   2   4    12967.02    13877.92    137.11 o 
  -1   2   4      823.20      818.59      7.81 o 
   0   2   4      247.45      275.84      3.91 o 
   1   2   4    33256.68    34185.84    243.38 o 
   2   2   4    10302.80    11086.31     85.48 o 
   3   2   4      822.61      878.83      9.57 o 
   4   2   4      515.97      431.22      8.39 o 
   5   2   4      284.03      347.83      6.52 o 
   6   2   4        2.32        4.62      1.50 o 
   7   2   4     2085.16     2146.48     22.41 o 
   8   2   4        9.11        8.38      2.67 o 
   9   2   4      165.95      167.75      8.52 o 
  10   2   4      934.65      841.55     19.31 o 
  11   2   4       26.41       15.57      4.51 o 
  12   2   4      283.63      294.39     12.77 o 
  13   2   4        4.56        5.41      4.53 o 
  14   2   4       10.25       17.49      6.09 o 
  15   2   4        4.68       15.52      8.24 o 
 -15   3   4       67.16       40.08     12.47 o 
 -14   3   4      105.69      121.75     12.70 o 
 -13   3   4      163.79      155.30     11.07 o 
 -12   3   4        1.93        6.47      3.91 o 
 -11   3   4      606.22      570.13     15.38 o 
 -10   3   4      408.71      440.70     10.13 o 
  -9   3   4      746.16      667.40     21.47 o 
  -8   3   4        8.29       15.22      2.60 o 
  -7   3   4       50.05       83.03      3.54 o 
  -6   3   4       33.22       35.19      2.32 o 
  -5   3   4      399.02      424.50      5.61 o 
  -4   3   4       86.00      133.79      3.10 o 
  -3   3   4     1005.58      975.07     11.51 o 
  -2   3   4        0.31        3.13      0.77 o 
  -1   3   4     8153.26     8494.59     57.63 o 
   0   3   4      165.92      223.04      2.79 o 
   1   3   4     4718.97     5154.00     34.20 o 
   2   3   4     1492.93     1632.49     13.49 o 
   3   3   4      275.02      288.59      5.45 o 
   4   3   4        7.95        5.92      1.24 o 
   5   3   4      103.95      102.33      3.25 o 
   6   3   4      693.72      661.43      8.98 o 
   7   3   4        6.76       11.02      1.80 o 
   8   3   4      257.48      238.71      8.17 o 
   9   3   4      407.27      425.51     17.66 o 
  10   3   4      177.66      170.67      9.20 o 
  11   3   4       47.26       42.01      7.81 o 
  12   3   4       79.81       85.52     11.53 o 
  13   3   4       14.80       19.56      5.46 o 
  14   3   4        6.53        4.32      5.40 o 
 -15   4   4       11.81       14.19     10.91 o 
 -14   4   4       67.00       48.35     13.43 o 
 -13   4   4       14.75        9.76      6.42 o 
 -12   4   4      161.33      165.42     13.92 o 
 -11   4   4      272.96      296.25     15.73 o 
 -10   4   4        7.24        5.44      3.12 o 
  -9   4   4        1.35        6.16      2.48 o 
  -8   4   4      316.24      327.19      5.98 o 
  -7   4   4      369.83      330.66      7.55 o 
  -6   4   4      379.64      390.23      6.55 o 
  -5   4   4     1441.47     1531.66     15.76 o 
  -4   4   4      869.64      914.49     11.85 o 
  -3   4   4     8152.45     8568.49     60.39 o 
  -2   4   4      996.06     1075.56     10.21 o 
  -1   4   4     4183.17     4479.91     30.53 o 
   0   4   4      249.49      263.54      3.25 o 
   1   4   4     3449.70     3775.56     25.04 o 
   2   4   4      124.20      112.32      2.54 o 
   3   4   4     3134.48     3126.56     23.50 o 
   4   4   4      495.58      584.16      9.00 o 
   5   4   4        8.30       17.99      1.99 o 
   6   4   4       43.58       63.01      3.15 o 
   7   4   4      184.08      173.59      6.02 o 
   8   4   4      667.99      643.39     13.55 o 
   9   4   4       50.08       59.51      7.54 o 
  10   4   4        2.02        6.75      4.49 o 
  11   4   4       14.46       11.27      5.00 o 
  12   4   4       15.22       25.64      6.82 o 
  13   4   4      201.89      204.11     16.80 o 
  14   4   4       69.72       74.92     10.34 o 
 -15   5   4      248.70      276.06     19.42 o 
 -14   5   4      176.30      178.82     15.54 o 
 -13   5   4       25.80       22.18      7.46 o 
 -12   5   4      158.80      148.41     12.94 o 
 -11   5   4       61.57       49.89      7.04 o 
 -10   5   4       14.14       12.52      4.59 o 
  -9   5   4      674.30      623.28     13.67 o 
  -8   5   4      631.66      520.37     11.23 o 
  -7   5   4      590.05      592.67     10.41 o 
  -6   5   4      673.33      607.96     11.07 o 
  -5   5   4       65.01       72.90      3.46 o 
  -4   5   4        5.45        8.28      1.18 o 
  -3   5   4     1133.49     1104.03     10.75 o 
  -2   5   4      177.73      181.74      3.39 o 
  -1   5   4       96.57      143.15      2.72 o 
   0   5   4      904.41      937.41     10.33 o 
   1   5   4      522.04      555.95      5.82 o 
   2   5   4      328.99      414.06      5.25 o 
   3   5   4     3085.60     3262.96     26.76 o 
   4   5   4       16.52       16.85      1.48 o 
   5   5   4      803.30      786.66     13.17 o 
   6   5   4      308.33      286.24      9.17 o 
   7   5   4        0.16        0.23      2.41 o 
   8   5   4       94.25      105.02      7.71 o 
   9   5   4      448.19      419.23     13.99 o 
  10   5   4        2.38        4.71      4.35 o 
  11   5   4      224.46      208.94     12.84 o 
  12   5   4       54.93       66.14     10.95 o 
  13   5   4       11.05       16.00      6.81 o 
  14   5   4        1.46        6.61      6.44 o 
 -14   6   4        2.38        7.87      7.87 o 
 -13   6   4       39.84       51.89      9.88 o 
 -12   6   4       34.16       37.54      8.80 o 
 -11   6   4       94.25       72.61     10.07 o 
 -10   6   4      200.94      179.08      9.60 o 
  -9   6   4      691.85      602.20     14.11 o 
  -8   6   4     1447.77     1372.33     22.90 o 
  -7   6   4       54.54       48.81      4.40 o 
  -6   6   4      482.07      525.04     10.54 o 
  -5   6   4      660.14      607.49     13.03 o 
  -4   6   4      867.55      937.71      9.64 o 
  -3   6   4      962.76      855.92      9.27 o 
  -2   6   4        5.19       17.66      2.10 o 
  -1   6   4      413.31      464.93      5.53 o 
   0   6   4     1966.50     2009.89     17.70 o 
   1   6   4     2596.00     2721.17     21.18 o 
   2   6   4     2274.41     2302.37     21.07 o 
   3   6   4      198.20      241.95      4.51 o 
   4   6   4      276.36      226.06      4.80 o 
   5   6   4     1538.99     1541.75     22.21 o 
   6   6   4      969.42      895.40     14.33 o 
   7   6   4      841.65      751.65     17.08 o 
   8   6   4       25.74       25.01      4.56 o 
   9   6   4       89.52       95.47     11.48 o 
  10   6   4        3.75        2.42      4.85 o 
  11   6   4       34.54       32.63      6.99 o 
  12   6   4        0.06        1.08      6.48 o 
  13   6   4      182.06      196.32     14.32 o 
 -14   7   4       94.32       95.42     16.56 o 
 -13   7   4        1.32        8.37      9.86 o 
 -12   7   4        4.27       -1.34      5.69 o 
 -11   7   4      106.61      120.55     12.40 o 
 -10   7   4       31.52       19.59      5.65 o 
  -9   7   4       13.55       16.92      4.27 o 
  -8   7   4       24.08       20.33      4.18 o 
  -7   7   4      130.79      131.19      8.57 o 
  -6   7   4      238.29      258.48      7.26 o 
  -5   7   4       80.27       63.81      3.75 o 
  -4   7   4      388.52      387.28      7.11 o 
  -3   7   4      157.86      173.64      4.27 o 
  -2   7   4       25.57       31.26      2.25 o 
  -1   7   4        1.35        0.55      1.31 o 
   0   7   4      948.02      929.91      9.67 o 
   1   7   4       35.86       35.76      1.93 o 
   2   7   4      886.61      862.76     10.85 o 
   3   7   4      141.91      123.47      4.79 o 
   4   7   4      297.19      284.44      6.23 o 
   5   7   4       10.38       12.48      2.75 o 
   6   7   4      276.96      305.68      8.06 o 
   7   7   4        9.47       -3.82      2.77 o 
   8   7   4        7.35       14.73      4.79 o 
   9   7   4       36.96       41.20      6.84 o 
  10   7   4       64.61       77.60      8.98 o 
  11   7   4        0.01        0.85      5.86 o 
  12   7   4      242.63      234.17     15.06 o 
  13   7   4        0.01        2.33      6.32 o 
 -13   8   4      239.83      271.40     27.45 o 
 -12   8   4      248.20      276.90     39.89 o 
 -11   8   4        6.08        7.73      8.55 o 
 -10   8   4        0.17        0.95     11.22 o 
  -9   8   4      229.41      210.67     22.45 o 
  -8   8   4       10.31        6.71      5.25 o 
  -7   8   4       10.04        4.22      3.47 o 
  -6   8   4        3.40        0.62      2.76 o 
  -5   8   4      934.67      934.76     14.40 o 
  -4   8   4     1408.28     1305.51     17.71 o 
  -3   8   4       20.13       18.49      2.28 o 
  -2   8   4      982.16      989.06     11.76 o 
  -1   8   4     1559.71     1517.59     14.95 o 
   0   8   4       26.52       37.78      2.48 o 
   1   8   4       15.59       28.09      2.34 o 
   2   8   4       57.57       68.80      3.38 o 
   3   8   4      244.66      235.50      6.64 o 
   4   8   4       21.16       15.17      4.02 o 
   5   8   4      192.91      184.19      6.88 o 
   6   8   4       70.14       55.75      4.40 o 
   7   8   4       25.92       29.10      4.99 o 
   8   8   4       89.46       98.96      9.11 o 
   9   8   4       26.48       27.04      6.91 o 
  10   8   4        6.38        6.42      5.54 o 
  11   8   4        0.33        2.86      5.83 o 
  12   8   4       48.44       69.03     10.15 o 
 -12   9   4      117.78      142.08     24.22 o 
 -11   9   4        0.63        7.49      8.61 o 
 -10   9   4        5.14       -2.75      7.03 o 
  -9   9   4       97.46      107.74     11.51 o 
  -8   9   4      105.98      109.92     11.23 o 
  -7   9   4       51.12       56.95      5.84 o 
  -6   9   4      567.35      517.00     13.77 o 
  -5   9   4      134.20      132.84      6.60 o 
  -4   9   4      189.97      166.93      6.21 o 
  -3   9   4      509.98      515.45      9.36 o 
  -2   9   4       18.36       17.85      2.39 o 
  -1   9   4     2704.65     2617.50     23.74 o 
   0   9   4       70.65       74.79      4.66 o 
   1   9   4      404.89      376.93      7.58 o 
   2   9   4      409.65      397.99      8.06 o 
   3   9   4       96.88      100.04      4.80 o 
   4   9   4       12.25       11.69      3.95 o 
   5   9   4       55.10       60.10      6.65 o 
   6   9   4       33.11       37.34      5.38 o 
   7   9   4        5.25       -0.46      4.95 o 
   8   9   4      158.59      160.89     10.80 o 
   9   9   4      166.15      166.92     12.47 o 
  10   9   4       17.94       25.31      7.85 o 
  11   9   4      183.12      185.80     14.33 o 
  12   9   4       16.78       17.16      8.80 o 
 -12  10   4       28.70       21.39     17.93 o 
 -11  10   4       23.86       18.71     11.14 o 
 -10  10   4        3.17       10.41      9.84 o 
  -9  10   4       61.76       52.47     12.40 o 
  -8  10   4       29.45       28.39      6.59 o 
  -7  10   4        4.04        1.78      4.46 o 
  -6  10   4        4.23        2.91      4.26 o 
  -5  10   4      115.77      115.09     10.42 o 
  -4  10   4      279.14      276.75      9.00 o 
  -3  10   4        0.03       -0.20      2.39 o 
  -2  10   4      132.69      120.62      5.72 o 
  -1  10   4      905.85      854.52     12.97 o 
   0  10   4       67.05       66.01      3.67 o 
   1  10   4        1.62        0.59      2.23 o 
   2  10   4       14.08        8.48      2.90 o 
   3  10   4      179.01      177.07      6.86 o 
   4  10   4       82.15       57.82      4.98 o 
   5  10   4       69.72       79.01      7.77 o 
   6  10   4      169.94      167.52     11.18 o 
   7  10   4       17.50       21.81      5.96 o 
   8  10   4        0.74        1.60      5.00 o 
   9  10   4       27.91       22.97      6.68 o 
  10  10   4        0.33        7.12      7.98 o 
  11  10   4       21.33       32.52     10.28 o 
 -11  11   4       11.95       10.17     15.89 o 
 -10  11   4      112.01       91.36     16.76 o 
  -9  11   4      128.91      126.31     20.32 o 
  -8  11   4        6.61        0.68      5.58 o 
  -7  11   4       64.19       73.58      8.84 o 
  -6  11   4      145.71      151.76     13.96 o 
  -5  11   4       67.94       67.73      6.93 o 
  -4  11   4       18.42       15.49      3.75 o 
  -3  11   4        2.50       -0.55      2.93 o 
  -2  11   4        2.66        0.71      4.76 o 
  -1  11   4      441.29      437.06     11.60 o 
   0  11   4       55.69       48.67      3.76 o 
   1  11   4      136.83      122.85      5.78 o 
   2  11   4       67.68       72.17      5.20 o 
   3  11   4      130.98      133.65      8.04 o 
   4  11   4        0.03        5.38      3.80 o 
   5  11   4        8.03        9.94      6.14 o 
   6  11   4        8.01        1.82      5.00 o 
   7  11   4        5.41        3.36      5.45 o 
   8  11   4       15.53       11.80      6.39 o 
   9  11   4       22.38       23.91      7.40 o 
  10  11   4       17.82       29.71     10.03 o 
  -9  12   4        0.05        3.47      7.74 o 
  -8  12   4       91.31      103.58     12.13 o 
  -7  12   4       69.39       76.42     10.82 o 
  -6  12   4       12.29       15.61      5.62 o 
  -5  12   4      161.65      154.57     10.31 o 
  -4  12   4        6.28        7.77      3.72 o 
  -3  12   4       14.74       27.53      6.51 o 
  -2  12   4       95.08       90.89      6.41 o 
  -1  12   4        3.21        7.57      3.89 o 
   0  12   4       44.82       52.16      6.10 o 
   1  12   4        7.04        8.04      3.88 o 
   2  12   4        0.28        0.17      3.25 o 
   3  12   4      121.38      138.24      7.06 o 
   4  12   4      133.46      140.62      7.57 o 
   5  12   4       71.85       76.15      8.66 o 
   6  12   4        0.10        2.74      5.48 o 
   7  12   4       15.72        4.39      6.07 o 
   8  12   4       66.04       64.18     14.13 o 
   9  12   4       40.80       51.47      9.31 o 
  -8  13   4        2.60        0.98      6.70 o 
  -7  13   4       46.48       54.46      9.22 o 
  -6  13   4        6.77       10.08      5.63 o 
  -5  13   4       56.77       55.45      9.22 o 
  -4  13   4       32.11       30.89      5.16 o 
  -3  13   4       64.10       55.92      6.01 o 
  -2  13   4       13.44       11.07      4.42 o 
  -1  13   4      101.07       88.83      6.55 o 
   0  13   4       55.69       57.13      6.69 o 
   1  13   4        2.49       -1.52      3.94 o 
   2  13   4        1.96        0.09      3.99 o 
   3  13   4       10.39       10.33      4.43 o 
   4  13   4      244.60      251.63      9.98 o 
   5  13   4       96.38       93.26      8.95 o 
   6  13   4        0.83        4.48      5.90 o 
   7  13   4       13.36       -0.13      6.51 o 
  -6  14   4      175.14      159.75     22.37 o 
  -5  14   4       11.70       11.81      6.74 o 
  -4  14   4        1.50        8.88      4.59 o 
  -3  14   4        1.55       -0.99      4.21 o 
  -2  14   4        2.89        0.85      4.18 o 
  -1  14   4       21.03       13.62      6.10 o 
   0  14   4       70.85       66.29      8.36 o 
   1  14   4       80.72       78.92      8.69 o 
   2  14   4      351.26      383.39     26.14 o 
   3  14   4       11.05       16.67      5.38 o 
   4  14   4       21.17       19.81      6.03 o 
   5  14   4        0.10        4.21      6.70 o 
 -16   1   5       19.61       36.96     12.87 o 
 -15   1   5       32.79       25.19      8.13 o 
 -14   1   5      251.82      220.29     14.95 o 
 -13   1   5      170.79      185.97     10.18 o 
 -12   1   5     1865.54     1836.14     29.09 o 
 -11   1   5       34.36       40.32      4.40 o 
 -10   1   5     1236.16     1206.98     20.04 o 
  -9   1   5     5611.14     5450.35     55.86 o 
  -8   1   5       11.89       17.76      2.52 o 
  -7   1   5     1415.61     1537.65     17.97 o 
  -6   1   5       13.61       11.79      1.76 o 
  -5   1   5      485.38      515.62      7.22 o 
  -4   1   5     2835.20     2933.59     32.35 o 
  -3   1   5     1681.69     1737.45     21.85 o 
  -2   1   5     1395.65     1486.08     18.16 o 
  -1   1   5     5122.17     5514.63     46.96 o 
   0   1   5     7429.59     7452.71     57.33 o 
   1   1   5      732.65      791.86      6.71 o 
   2   1   5    24972.68    26047.60    217.59 o 
   3   1   5     1461.81     1576.94     15.83 o 
   4   1   5      163.04      171.22      4.12 o 
   5   1   5     3493.32     3651.49     35.16 o 
   6   1   5       15.36       14.82      1.81 o 
   7   1   5     1693.57     1833.48     23.36 o 
   8   1   5      655.44      636.09     13.32 o 
   9   1   5      991.08      969.05     18.07 o 
  10   1   5       52.19       54.10      5.70 o 
  11   1   5       49.98       51.82      7.19 o 
  12   1   5      241.76      255.77     11.95 o 
  13   1   5       29.59       20.27      6.08 o 
  14   1   5       25.43       16.39      6.38 o 
  15   1   5       40.19       26.20      9.04 o 
 -16   2   5      128.84      169.78     19.85 o 
 -15   2   5       13.45       18.03     11.56 o 
 -14   2   5        0.00       -0.78      5.42 o 
 -13   2   5      202.72      226.27     12.49 o 
 -12   2   5      150.01      146.53      8.88 o 
 -11   2   5      757.15      758.24     17.86 o 
 -10   2   5       17.24        8.99      2.75 o 
  -9   2   5       63.60       79.85      4.48 o 
  -8   2   5      338.10      326.58      7.52 o 
  -7   2   5      781.67      718.06     10.66 o 
  -6   2   5      287.03      279.12      5.72 o 
  -5   2   5      167.23      214.17      4.59 o 
  -4   2   5      554.10      648.59      8.50 o 
  -3   2   5      548.66      563.39      7.30 o 
  -2   2   5      223.85      200.64      3.41 o 
  -1   2   5       97.32      174.49      2.33 o 
   0   2   5     9937.34     9948.27     75.34 o 
   1   2   5     4509.38     4550.74     31.48 o 
   2   2   5      610.80      618.86      5.73 o 
   3   2   5       78.20       75.05      2.75 o 
   4   2   5      717.87      830.29      9.09 o 
   5   2   5      181.94      165.88      4.75 o 
   6   2   5       27.63       43.99      3.74 o 
   7   2   5      609.25      677.64      9.79 o 
   8   2   5      706.59      667.86     15.50 o 
   9   2   5        4.23        6.69      3.44 o 
  10   2   5       31.89       33.88      5.05 o 
  11   2   5        5.63        3.84      3.69 o 
  12   2   5      212.21      193.27     12.09 o 
  13   2   5        4.82       10.06      5.13 o 
  14   2   5       42.67       43.10      9.00 o 
  15   2   5       76.91       83.54     14.87 o 
 -15   3   5       10.23       22.07     17.39 o 
 -14   3   5       94.03       94.82     11.43 o 
 -13   3   5       55.22       42.23     12.37 o 
 -12   3   5       73.92       79.14      8.20 o 
 -11   3   5       28.60       27.59      4.35 o 
 -10   3   5      265.83      246.96      7.62 o 
  -9   3   5      764.84      718.60     17.95 o 
  -8   3   5       89.29       95.62      4.26 o 
  -7   3   5     1944.05     1979.51     21.07 o 
  -6   3   5      160.48      161.26      7.16 o 
  -5   3   5     1081.16     1090.54     11.17 o 
  -4   3   5     6040.96     6961.42     60.61 o 
  -3   3   5      184.62      222.04      4.82 o 
  -2   3   5      345.79      384.85      4.67 o 
  -1   3   5       74.59       92.11      2.34 o 
   0   3   5      932.35      912.12      7.08 o 
   1   3   5      158.49      193.17      2.55 o 
   2   3   5     3916.47     4059.44     30.63 o 
   3   3   5      621.38      691.09      7.91 o 
   4   3   5      406.15      557.19      7.65 o 
   5   3   5     1810.18     1835.42     20.15 o 
   6   3   5       95.63      104.59      3.34 o 
   7   3   5        4.30       13.79      2.04 o 
   8   3   5      183.91      143.98      7.63 o 
   9   3   5      331.21      277.38     10.53 o 
  10   3   5      180.22      180.29     11.11 o 
  11   3   5        0.30        2.66      3.80 o 
  12   3   5       17.46       19.60      5.14 o 
  13   3   5       56.02       53.79     12.32 o 
  14   3   5        8.42        5.53      5.49 o 
 -15   4   5        0.10       -2.97      8.29 o 
 -14   4   5       22.90       24.50      8.30 o 
 -13   4   5        2.46        1.95      6.19 o 
 -12   4   5      131.98      179.27     14.33 o 
 -11   4   5       46.40       40.17      5.36 o 
 -10   4   5      293.67      231.15      8.72 o 
  -9   4   5       12.55       13.19      2.64 o 
  -8   4   5       82.40       98.28      5.40 o 
  -7   4   5      421.00      427.34      7.18 o 
  -6   4   5       22.63       36.10      2.42 o 
  -5   4   5      456.59      520.83      7.39 o 
  -4   4   5     1156.16     1267.17     14.38 o 
  -3   4   5     1658.60     1985.48     15.73 o 
  -2   4   5      315.69      340.05      4.76 o 
  -1   4   5     1727.57     1905.13     15.01 o 
   0   4   5     2247.95     2335.20     16.39 o 
   1   4   5      314.51      326.99      3.68 o 
   2   4   5      292.37      273.94      4.01 o 
   3   4   5      907.55      907.22      8.72 o 
   4   4   5     2964.04     3030.29     29.20 o 
   5   4   5      137.38      135.50      5.97 o 
   6   4   5       55.72       56.50      3.38 o 
   7   4   5      446.28      438.33     10.55 o 
   8   4   5       70.71       75.42      6.75 o 
   9   4   5       66.33       68.85      9.50 o 
  10   4   5      139.81      131.72      9.83 o 
  11   4   5       23.34       15.96      5.40 o 
  12   4   5      109.84      116.90     10.73 o 
  13   4   5       17.61       29.21      7.58 o 
  14   4   5       49.65       48.34      8.94 o 
 -15   5   5      173.80      171.02     31.62 o 
 -14   5   5       23.80       31.22      8.96 o 
 -13   5   5       94.47       91.72     17.03 o 
 -12   5   5        3.72        2.36      5.34 o 
 -11   5   5        8.24        8.98      5.68 o 
 -10   5   5      313.30      299.77     17.00 o 
  -9   5   5     1006.75      833.29     18.55 o 
  -8   5   5      434.00      431.77     11.95 o 
  -7   5   5      336.65      339.96      7.37 o 
  -6   5   5       48.28       52.22      3.75 o 
  -5   5   5     2337.28     2296.79     29.22 o 
  -4   5   5      320.53      278.44      4.36 o 
  -3   5   5     1068.66     1078.46     10.78 o 
  -2   5   5       23.04       27.64      1.62 o 
  -1   5   5     6512.20     6875.37     48.88 o 
   0   5   5     2739.51     3055.20     23.16 o 
   1   5   5      182.57      176.86      3.01 o 
   2   5   5      276.30      273.94      4.47 o 
   3   5   5      135.10      173.30      3.46 o 
   4   5   5      875.69      746.04      8.99 o 
   5   5   5      681.51      627.59     11.21 o 
   6   5   5      267.84      263.96      6.95 o 
   7   5   5       51.15       55.62      5.77 o 
   8   5   5      207.53      203.48     10.84 o 
   9   5   5      337.53      323.88     11.50 o 
  10   5   5      317.87      333.89     12.12 o 
  11   5   5       42.16       36.61      7.24 o 
  12   5   5      140.43      177.27     12.76 o 
  13   5   5        3.30        4.74      5.89 o 
  14   5   5        0.48       -0.12      7.36 o 
 -14   6   5       19.30       21.36      8.82 o 
 -13   6   5        0.16        2.89      6.56 o 
 -12   6   5        3.60        7.93      6.94 o 
 -11   6   5      148.14      142.74     12.49 o 
 -10   6   5      206.38      223.11      9.70 o 
  -9   6   5      165.70      169.48      8.27 o 
  -8   6   5      101.54       85.68      5.62 o 
  -7   6   5      247.50      232.08      8.02 o 
  -6   6   5      662.34      667.35     11.97 o 
  -5   6   5      382.10      374.44      7.19 o 
  -4   6   5      207.49      213.57      4.38 o 
  -3   6   5      374.68      399.38      5.95 o 
  -2   6   5       28.02       42.08      2.20 o 
  -1   6   5     1313.96     1338.01     12.18 o 
   0   6   5     1455.72     1559.03     13.92 o 
   1   6   5       27.57       17.63      1.47 o 
   2   6   5      739.03      732.05      8.98 o 
   3   6   5      430.17      394.44      6.09 o 
   4   6   5     1101.91     1108.03     12.25 o 
   5   6   5     1570.72     1481.08     17.51 o 
   6   6   5        0.70       -0.23      2.10 o 
   7   6   5      102.15      123.98      7.61 o 
   8   6   5       51.78       66.72      6.23 o 
   9   6   5       30.30       29.86      5.16 o 
  10   6   5        6.93        7.36      5.98 o 
  11   6   5       19.61       27.82      6.89 o 
  12   6   5      111.22      102.69     10.80 o 
  13   6   5      235.45      310.82     17.23 o 
 -14   7   5       33.98       33.49     10.46 o 
 -13   7   5       10.56        4.61      6.95 o 
 -12   7   5       22.79       22.87      7.61 o 
 -11   7   5       16.47       17.02      6.85 o 
 -10   7   5       31.65       35.95      8.02 o 
  -9   7   5        0.07        1.77      3.51 o 
  -8   7   5       59.73       50.76      8.87 o 
  -7   7   5      306.87      298.10     10.47 o 
  -6   7   5      141.88      138.54      5.54 o 
  -5   7   5       10.66       17.98      2.66 o 
  -4   7   5      256.14      219.31      5.92 o 
  -3   7   5     2718.77     2621.77     23.77 o 
  -2   7   5     2342.55     2426.53     22.23 o 
  -1   7   5      501.59      522.27      6.37 o 
   0   7   5      346.53      322.34      5.04 o 
   1   7   5      498.72      478.22      6.51 o 
   2   7   5       29.91       21.65      2.15 o 
   3   7   5     2882.98     2832.81     26.75 o 
   4   7   5      706.71      667.87     10.11 o 
   5   7   5     3104.75     2974.73     32.39 o 
   6   7   5       23.53       24.84      3.10 o 
   7   7   5       56.92       40.69      5.52 o 
   8   7   5      181.47      155.36     10.35 o 
   9   7   5      109.08      103.08      9.60 o 
  10   7   5      131.93      117.83     10.49 o 
  11   7   5       60.67       82.07     10.05 o 
  12   7   5       91.44       97.37     11.14 o 
  13   7   5       79.59       99.45     13.50 o 
 -13   8   5      340.49      414.14     29.41 o 
 -12   8   5      522.88      585.46     31.84 o 
 -11   8   5      166.42      170.84     18.50 o 
 -10   8   5      592.03      677.91     42.97 o 
  -9   8   5       11.62        9.79      5.34 o 
  -8   8   5      191.43      189.20     12.53 o 
  -7   8   5       15.50       12.64      3.87 o 
  -6   8   5        1.59        1.51      2.79 o 
  -5   8   5     2183.42     2095.27     26.13 o 
  -4   8   5      915.99      891.04     12.79 o 
  -3   8   5     1048.31      992.19     11.44 o 
  -2   8   5      433.99      385.45      6.72 o 
  -1   8   5      800.09      762.12      8.91 o 
   0   8   5      528.83      561.40      7.36 o 
   1   8   5       10.26       14.93      2.07 o 
   2   8   5     1017.84     1034.73     12.88 o 
   3   8   5      385.79      414.92      7.87 o 
   4   8   5     1426.83     1415.25     18.30 o 
   5   8   5       18.25        9.29      2.84 o 
   6   8   5      212.16      217.92      7.75 o 
   7   8   5       65.03       59.28      6.19 o 
   8   8   5      291.55      311.96     14.48 o 
   9   8   5        0.02        2.80      5.01 o 
  10   8   5        9.79        5.76      5.64 o 
  11   8   5       11.27       10.86      6.57 o 
  12   8   5       12.28        2.90      6.48 o 
 -13   9   5        4.36       20.17     20.16 o 
 -12   9   5       74.20       61.69     18.83 o 
 -11   9   5      332.67      327.74     25.33 o 
 -10   9   5      158.24      157.01     23.23 o 
  -9   9   5      236.96      227.84     19.50 o 
  -8   9   5       27.80       12.90      5.10 o 
  -7   9   5       41.10       31.77      5.08 o 
  -6   9   5      255.43      254.17     10.46 o 
  -5   9   5      179.48      163.48      7.23 o 
  -4   9   5       23.20       14.93      2.85 o 
  -3   9   5      124.86      102.16      4.26 o 
  -2   9   5      260.84      278.73      6.35 o 
  -1   9   5      181.48      171.43      4.49 o 
   0   9   5       88.39       97.07      3.92 o 
   1   9   5       36.87       35.06      2.81 o 
   2   9   5       26.31       23.79      2.87 o 
   3   9   5       31.93       32.04      3.42 o 
   4   9   5      625.47      655.48     12.61 o 
   5   9   5     1313.03     1357.34     23.12 o 
   6   9   5     1091.40     1070.86     22.08 o 
   7   9   5        0.92        2.58      4.39 o 
   8   9   5       22.22       27.98      5.68 o 
   9   9   5       17.64       28.50      6.99 o 
  10   9   5      212.02      235.81     14.90 o 
  11   9   5       47.59       62.87      9.99 o 
  12   9   5       12.28       15.22      8.80 o 
 -12  10   5        0.66      -13.50     13.44 o 
 -11  10   5       17.21       14.95     10.77 o 
 -10  10   5       36.37       41.10     12.18 o 
  -9  10   5       54.77       60.80     12.84 o 
  -8  10   5        8.55        5.62      6.92 o 
  -7  10   5      404.84      400.89     18.04 o 
  -6  10   5      573.46      569.94     17.34 o 
  -5  10   5       94.72       70.95      5.31 o 
  -4  10   5        7.82       15.28      3.92 o 
  -3  10   5      298.38      285.32      7.88 o 
  -2  10   5      335.76      337.14      7.99 o 
  -1  10   5      553.25      537.64      9.87 o 
   0  10   5      231.47      189.63      5.47 o 
   1  10   5       19.37       11.91      2.69 o 
   2  10   5       35.91       50.46      4.23 o 
   3  10   5      166.15      154.94      6.52 o 
   4  10   5        0.21       -2.61      3.03 o 
   5  10   5        0.07        1.80      4.15 o 
   6  10   5       72.08       71.13      7.98 o 
   7  10   5      130.92      137.74     10.45 o 
   8  10   5      129.74      118.34     17.91 o 
   9  10   5      495.39      553.98     19.86 o 
  10  10   5        1.73        0.43      7.51 o 
  11  10   5       89.18       95.08     17.33 o 
 -11  11   5       49.61       54.91     23.09 o 
 -10  11   5        2.75        2.69      9.45 o 
  -9  11   5       98.07      126.23     14.05 o 
  -8  11   5       37.25       43.16     12.60 o 
  -7  11   5      125.51      107.99      9.55 o 
  -6  11   5      448.39      462.44     17.20 o 
  -5  11   5      179.55      187.50      8.42 o 
  -4  11   5      376.20      352.73      9.87 o 
  -3  11   5      611.87      617.75     12.96 o 
  -2  11   5       48.84       46.65      4.85 o 
  -1  11   5        0.02        0.00      3.06 o 
   0  11   5      100.62      100.66      6.99 o 
   1  11   5      524.93      557.87     14.40 o 
   2  11   5       77.80       79.07      5.44 o 
   3  11   5       71.86       77.70      5.75 o 
   4  11   5       50.27       49.49      5.57 o 
   5  11   5       62.85       62.89      7.76 o 
   6  11   5        5.00        1.70      5.16 o 
   7  11   5      315.06      309.55     14.86 o 
   8  11   5       59.75       68.25      9.05 o 
   9  11   5        8.22       15.06     10.23 o 
  10  11   5       65.37       71.51     12.17 o 
  -9  12   5       29.63       16.09      8.37 o 
  -8  12   5       14.26       10.24      7.60 o 
  -7  12   5        0.72        3.89      6.50 o 
  -6  12   5       21.02       22.06      5.80 o 
  -5  12   5      695.40      743.24     19.42 o 
  -4  12   5      529.22      543.50     13.45 o 
  -3  12   5       42.13       40.55      5.13 o 
  -2  12   5      333.55      342.92     10.66 o 
  -1  12   5     1317.31     1376.12     24.45 o 
   0  12   5      487.10      475.36     12.70 o 
   1  12   5      518.00      533.71     13.17 o 
   2  12   5       25.11       26.48      5.36 o 
   3  12   5      140.79      141.29      7.51 o 
   4  12   5      409.33      402.25     11.68 o 
   5  12   5      744.80      700.42     21.42 o 
   6  12   5      233.72      243.34     14.96 o 
   7  12   5       23.19       21.01      7.17 o 
   8  12   5      433.37      486.52     19.44 o 
  -8  13   5       41.00       55.17     10.79 o 
  -7  13   5       94.94      118.15     11.23 o 
  -6  13   5       42.39       38.91      7.05 o 
  -5  13   5       51.82       64.79      9.40 o 
  -4  13   5       93.39      103.56      7.19 o 
  -3  13   5      651.02      707.04     16.19 o 
  -2  13   5       69.29       55.66      5.92 o 
  -1  13   5      147.03      147.19      7.80 o 
   0  13   5      178.12      179.35     10.04 o 
   1  13   5       53.11       51.85      7.95 o 
   2  13   5       47.79       53.77      6.01 o 
   3  13   5      118.88      144.82      8.15 o 
   4  13   5      122.44      124.08      7.61 o 
   5  13   5       10.30        4.37      6.90 o 
   6  13   5      125.25      135.79     11.72 o 
   7  13   5        1.81       -2.32      6.23 o 
  -6  14   5        0.56       11.05      9.58 o 
  -5  14   5      103.27      104.05     10.72 o 
  -4  14   5       80.03       88.71      7.15 o 
  -3  14   5       31.92       24.67      5.35 o 
  -2  14   5        3.59        1.32      4.14 o 
  -1  14   5        6.76        8.09      5.05 o 
   0  14   5      102.98      122.42      9.31 o 
   1  14   5        3.80       12.03      5.70 o 
   2  14   5      232.35      238.41     13.37 o 
   3  14   5      219.59      238.36     10.31 o 
   4  14   5        0.51        2.90      5.88 o 
 -15   0   6        5.97        8.04      8.16 o 
 -14   0   6        0.57       -0.65      7.33 o 
 -13   0   6        0.39       -2.44      5.79 o 
 -12   0   6       51.75       34.10      6.95 o 
 -11   0   6       76.88       71.89      7.13 o 
 -10   0   6       94.11      103.99      7.49 o 
  -9   0   6     1288.33     1163.01     23.70 o 
  -8   0   6       94.47      112.53      6.46 o 
  -7   0   6       54.31       26.57      3.22 o 
  -6   0   6       39.01       58.57      3.76 o 
  -5   0   6      965.72     1087.25     17.11 o 
  -4   0   6      441.23      393.48     10.72 o 
  -3   0   6      502.68      460.34     10.97 o 
  -2   0   6      200.77      161.77     11.06 o 
  -1   0   6     6121.51     5937.54     74.92 o 
   0   0   6    80325.89    78678.10   1754.35 o 
   1   0   6     7823.28     8425.20     86.23 o 
   2   0   6     3237.61     3514.19     48.34 o 
   3   0   6     3286.15     3111.73     86.32 o 
   4   0   6      169.30      164.56      4.56 o 
   5   0   6        1.15        1.44      1.34 o 
   6   0   6      570.09      625.85     11.87 o 
   7   0   6       67.56       84.94      4.74 o 
   8   0   6        9.62        4.18      3.96 o 
   9   0   6     1972.72     1926.32     40.73 o 
  10   0   6       41.50       34.02      6.65 o 
  11   0   6        9.46        6.90      7.96 o 
  12   0   6        1.53        5.40      8.21 o 
  13   0   6        3.08        4.52      7.35 o 
  14   0   6      200.90      235.74     21.19 o 
  15   0   6      171.15      222.36     31.35 o 
 -16   1   6        0.94       -3.57      8.65 o 
 -15   1   6       59.26       47.28     11.61 o 
 -14   1   6      141.36      125.14     10.46 o 
 -13   1   6       10.64       17.02      4.97 o 
 -12   1   6      150.08      173.83     11.04 o 
 -11   1   6        4.93        0.22      2.77 o 
 -10   1   6        2.14        7.80      2.84 o 
  -9   1   6     1596.02     1565.36     20.67 o 
  -8   1   6      232.41      226.39      6.51 o 
  -7   1   6       79.63       94.40      4.54 o 
  -6   1   6      359.00      392.48      6.51 o 
  -5   1   6     2762.20     2823.22     26.40 o 
  -4   1   6      336.56      348.05      5.99 o 
  -3   1   6     2625.60     2830.35     33.78 o 
  -2   1   6     1293.43     1486.07     17.16 o 
  -1   1   6     5547.88     5623.23     50.24 o 
   0   1   6     4243.58     4428.26     36.13 o 
   1   1   6        0.44        4.69      0.63 o 
   2   1   6    13070.80    13737.37    121.84 o 
   3   1   6     1520.03     1567.23     19.53 o 
   4   1   6     1062.39     1089.51     12.86 o 
   5   1   6      151.89      131.87      4.24 o 
   6   1   6        1.87        0.54      1.28 o 
   7   1   6      110.77      115.81      4.00 o 
   8   1   6      480.62      477.32     12.03 o 
   9   1   6        0.33        3.39      3.40 o 
  10   1   6      219.77      203.19     12.01 o 
  11   1   6      355.36      335.36     14.19 o 
  12   1   6        8.43        7.66      4.33 o 
  13   1   6      150.06      160.82     19.53 o 
  14   1   6       12.02        9.33      6.14 o 
 -16   2   6        0.38        5.88     10.54 o 
 -15   2   6       52.94       49.28     12.51 o 
 -14   2   6       28.27       35.02     10.90 o 
 -13   2   6      155.79      155.04     12.61 o 
 -12   2   6      787.35      819.64     25.60 o 
 -11   2   6       16.84       23.18      3.81 o 
 -10   2   6       62.40       59.29      5.11 o 
  -9   2   6      347.71      361.16     11.96 o 
  -8   2   6      637.33      631.89     10.91 o 
  -7   2   6        0.16        1.62      1.56 o 
  -6   2   6     1344.32     1294.69     15.30 o 
  -5   2   6     1505.76     1659.78     16.94 o 
  -4   2   6      746.95      770.32     11.03 o 
  -3   2   6     6810.00     7201.33     70.43 o 
  -2   2   6     3642.68     3885.41     35.48 o 
  -1   2   6    20512.23    21055.39    156.75 o 
   0   2   6       47.22       65.33      1.53 o 
   1   2   6     1199.18     1241.49     10.72 o 
   2   2   6     7169.85     7536.92     54.75 o 
   3   2   6     2555.17     2670.69     24.83 o 
   4   2   6       79.00       66.23      2.12 o 
   5   2   6      204.41      184.30      3.97 o 
   6   2   6     1766.32     1727.92     17.09 o 
   7   2   6     1482.64     1469.79     18.96 o 
   8   2   6      564.40      543.55     14.00 o 
   9   2   6      338.47      318.35     11.16 o 
  10   2   6       53.64       60.30      6.23 o 
  11   2   6       17.85       18.33      4.66 o 
  12   2   6      140.61      146.61      9.88 o 
  13   2   6        0.10        2.74      4.92 o 
  14   2   6        1.36       -0.17      5.54 o 
 -15   3   6       11.32        3.44      9.51 o 
 -14   3   6      121.37      150.35     17.40 o 
 -13   3   6       59.59       66.15      9.42 o 
 -12   3   6       83.59       88.68      8.33 o 
 -11   3   6      970.51      967.47     20.89 o 
 -10   3   6      160.69      167.49      7.02 o 
  -9   3   6       82.27       67.78      5.29 o 
  -8   3   6     1613.21     1679.69     21.37 o 
  -7   3   6      167.87      191.45      7.44 o 
  -6   3   6      167.55      178.38      4.56 o 
  -5   3   6      641.38      681.17      7.59 o 
  -4   3   6       38.97       31.66      1.76 o 
  -3   3   6      128.79      168.68      4.95 o 
  -2   3   6        6.26       25.27      1.54 o 
  -1   3   6     1461.35     1426.15     11.06 o 
   0   3   6       79.83       96.68      1.81 o 
   1   3   6     4882.52     5255.47     33.15 o 
   2   3   6      294.43      264.31      4.12 o 
   3   3   6     1208.93     1335.70     12.03 o 
   4   3   6       19.41       20.65      1.70 o 
   5   3   6      523.46      530.83     10.00 o 
   6   3   6      104.54      148.89      5.49 o 
   7   3   6      992.53     1053.03     15.19 o 
   8   3   6      984.19     1087.40     19.74 o 
   9   3   6       12.69       22.47      4.34 o 
  10   3   6       53.75       55.41      6.27 o 
  11   3   6        7.05       -1.48      3.77 o 
  12   3   6      157.02      186.69     11.08 o 
  13   3   6      112.67      115.56      9.76 o 
  14   3   6       40.25       41.37      8.60 o 
 -15   4   6        5.18       10.54     10.11 o 
 -14   4   6       46.33       44.17      9.26 o 
 -13   4   6       86.52       90.98     11.30 o 
 -12   4   6      490.06      491.69     20.14 o 
 -11   4   6        3.23        7.01      5.21 o 
 -10   4   6      130.26      136.09      9.17 o 
  -9   4   6      433.12      382.74      8.47 o 
  -8   4   6      574.45      540.52      8.75 o 
  -7   4   6      926.02     1021.37     12.69 o 
  -6   4   6      275.21      276.71      5.47 o 
  -5   4   6     1754.01     1691.54     18.08 o 
  -4   4   6     1197.99     1201.33     14.83 o 
  -3   4   6     1069.62     1159.02     10.39 o 
  -2   4   6      476.26      495.38      5.91 o 
  -1   4   6      708.84      919.84      7.75 o 
   0   4   6     3483.27     3706.92     26.30 o 
   1   4   6      544.28      571.43      6.75 o 
   2   4   6      130.46      121.52      2.69 o 
   3   4   6     4088.78     4507.65     34.36 o 
   4   4   6       43.66       61.77      2.99 o 
   5   4   6        8.20       16.45      2.10 o 
   6   4   6     1157.80     1174.94     16.22 o 
   7   4   6      266.22      261.97      8.97 o 
   8   4   6       10.53       15.71      3.71 o 
   9   4   6        8.33        6.93      3.48 o 
  10   4   6       33.06       30.62      6.14 o 
  11   4   6        4.94        6.42      4.98 o 
  12   4   6       82.27       80.80     11.41 o 
  13   4   6       79.61       65.09      9.36 o 
  14   4   6       37.66       26.95      8.10 o 
 -15   5   6       10.65       24.91     11.73 o 
 -14   5   6      548.76      608.98     25.23 o 
 -13   5   6       11.17       10.04      6.76 o 
 -12   5   6        8.79       10.21     10.48 o 
 -11   5   6       37.67       42.53      7.86 o 
 -10   5   6      242.54      234.63     19.91 o 
  -9   5   6        9.58        6.87      3.08 o 
  -8   5   6      549.48      516.72      9.66 o 
  -7   5   6      578.80      510.09     10.48 o 
  -6   5   6      870.63      826.86     12.29 o 
  -5   5   6      449.24      360.23      7.65 o 
  -4   5   6      318.02      360.79      6.49 o 
  -3   5   6      133.38      195.88      3.67 o 
  -2   5   6     1408.26     1546.45     13.23 o 
  -1   5   6       61.66      102.48      2.35 o 
   0   5   6        1.35        2.68      1.03 o 
   1   5   6      434.66      454.93      5.50 o 
   2   5   6      230.26      252.01      4.59 o 
   3   5   6      106.46      114.80      2.90 o 
   4   5   6     4151.90     4146.67     33.56 o 
   5   5   6       10.77       24.48      2.59 o 
   6   5   6      618.27      573.21     16.85 o 
   7   5   6      112.00       99.64      6.47 o 
   8   5   6        0.04        0.92      3.02 o 
   9   5   6      117.98       90.35      6.97 o 
  10   5   6      257.77      281.64     11.62 o 
  11   5   6      410.85      452.52     17.69 o 
  12   5   6      222.96      265.25     15.21 o 
  13   5   6       16.23       11.61      6.79 o 
  14   5   6      101.75      135.04     15.10 o 
 -14   6   6      212.41      242.24     18.02 o 
 -13   6   6      256.64      236.28     16.66 o 
 -12   6   6      569.33      551.44     22.86 o 
 -11   6   6      112.76      124.95     12.20 o 
 -10   6   6       49.99       36.90      5.66 o 
  -9   6   6       15.72       14.52      3.75 o 
  -8   6   6      320.81      317.29      9.68 o 
  -7   6   6      311.34      264.17      8.39 o 
  -6   6   6      129.83      162.52      5.80 o 
  -5   6   6     3307.02     3173.54     55.77 o 
  -4   6   6        3.15        8.17      1.18 o 
  -3   6   6       40.77       47.44      2.38 o 
  -2   6   6      304.63      359.61      5.65 o 
  -1   6   6     1793.68     1898.40     15.52 o 
   0   6   6        1.83        1.85      1.17 o 
   1   6   6        5.69        2.07      1.12 o 
   2   6   6      862.43      831.55      9.47 o 
   3   6   6      884.28      976.50     10.95 o 
   4   6   6       26.80       28.04      2.37 o 
   5   6   6     2712.59     2634.96     27.37 o 
   6   6   6      101.36       70.63      3.87 o 
   7   6   6       21.84       15.33      5.35 o 
   8   6   6       38.34       36.77      5.18 o 
   9   6   6        0.11        1.25      4.03 o 
  10   6   6       64.86       60.20      7.97 o 
  11   6   6       20.44       21.09      6.33 o 
  12   6   6       78.66       68.46     11.91 o 
  13   6   6       24.97       18.16      7.44 o 
 -14   7   6        2.43       -0.91      8.90 o 
 -13   7   6      195.49      228.54     17.16 o 
 -12   7   6      179.41      240.68     16.85 o 
 -11   7   6        8.24        7.80      6.10 o 
 -10   7   6        5.58       10.52     14.74 o 
  -9   7   6       30.80       33.75      5.69 o 
  -8   7   6        7.52        5.77      3.91 o 
  -7   7   6      306.68      283.70      9.57 o 
  -6   7   6      842.84      815.22     18.45 o 
  -5   7   6       63.51       67.52      4.90 o 
  -4   7   6     4226.25     4166.60     39.08 o 
  -3   7   6      103.16       98.72      3.26 o 
  -2   7   6       78.43       70.84      3.47 o 
  -1   7   6      830.94      913.60      9.21 o 
   0   7   6      184.83      197.86      4.15 o 
   1   7   6     1882.51     2011.36     18.10 o 
   2   7   6        3.13        0.65      1.51 o 
   3   7   6      180.60      191.76      4.93 o 
   4   7   6       61.79       60.15      3.37 o 
   5   7   6     1704.13     1563.39     19.99 o 
   6   7   6     1034.15      963.12     21.46 o 
   7   7   6       79.80       83.87      6.35 o 
   8   7   6      517.94      521.99     17.77 o 
   9   7   6      111.64      115.25      9.88 o 
  10   7   6       23.81       17.16      5.88 o 
  11   7   6       10.02        1.87      5.46 o 
  12   7   6       66.22       97.23     12.35 o 
  13   7   6      193.56      177.53     16.79 o 
 -13   8   6       22.71       21.58     11.92 o 
 -12   8   6        8.18       15.90     11.16 o 
 -11   8   6        7.02        5.64      8.47 o 
 -10   8   6      424.19      474.63     26.25 o 
  -9   8   6       17.83       22.10     12.64 o 
  -8   8   6      146.03      146.16     11.15 o 
  -7   8   6       34.24       18.17      4.09 o 
  -6   8   6       92.36       93.72      6.55 o 
  -5   8   6       13.90       14.36      3.08 o 
  -4   8   6     1311.58     1191.12     16.80 o 
  -3   8   6      289.98      281.28      5.55 o 
  -2   8   6      463.52      477.99      7.59 o 
  -1   8   6      191.59      209.41      4.42 o 
   0   8   6        4.69        6.63      1.75 o 
   1   8   6      629.04      596.56      8.33 o 
   2   8   6      214.39      242.26      7.05 o 
   3   8   6       36.68       32.91      2.93 o 
   4   8   6        2.04        4.45      2.85 o 
   5   8   6      309.44      312.28      8.39 o 
   6   8   6        3.74        0.12      2.80 o 
   7   8   6       91.58       94.28      6.47 o 
   8   8   6      106.44       93.28      9.98 o 
   9   8   6       20.27       18.65      5.89 o 
  10   8   6       73.62       88.67     11.24 o 
  11   8   6        1.02        2.59      6.18 o 
  12   8   6        5.96        6.26      6.65 o 
 -13   9   6        4.46        6.35     17.01 o 
 -12   9   6       84.40      105.76     17.76 o 
 -11   9   6       10.68       -8.81      6.92 o 
 -10   9   6      301.06      319.00     30.72 o 
  -9   9   6       28.88       35.14     10.04 o 
  -8   9   6      205.28      194.25     10.95 o 
  -7   9   6      162.32      153.09      8.22 o 
  -6   9   6      278.77      247.61     15.01 o 
  -5   9   6      828.93      830.01     16.23 o 
  -4   9   6       77.66       87.70      5.52 o 
  -3   9   6      222.70      228.93      5.93 o 
  -2   9   6       89.29       80.18      3.80 o 
  -1   9   6       29.50       33.08      2.72 o 
   0   9   6       21.86       17.05      2.44 o 
   1   9   6       75.51       65.05      3.72 o 
   2   9   6      100.99       87.04      4.19 o 
   3   9   6      116.50      116.83      5.16 o 
   4   9   6       30.97       27.49      3.54 o 
   5   9   6      273.15      257.51     10.24 o 
   6   9   6       33.20       27.88      5.72 o 
   7   9   6       15.54       13.23      4.63 o 
   8   9   6       36.52       29.22      5.95 o 
   9   9   6      166.65      173.57     12.71 o 
  10   9   6       65.13       62.05      9.29 o 
  11   9   6       56.77       55.83     10.09 o 
 -12  10   6       19.02       97.24     24.99 o 
 -11  10   6       71.79       60.87     22.96 o 
 -10  10   6      299.34      306.93     43.43 o 
  -9  10   6      220.80      217.91     32.55 o 
  -8  10   6       28.55       24.24      7.40 o 
  -7  10   6        0.33       -3.48      4.05 o 
  -6  10   6       41.74       43.06      6.84 o 
  -5  10   6        9.19       20.05      3.60 o 
  -4  10   6      176.32      185.54      7.03 o 
  -3  10   6      126.10      130.09      5.64 o 
  -2  10   6      168.52      163.96      5.97 o 
  -1  10   6       66.18       59.97      4.13 o 
   0  10   6        4.69        3.66      2.19 o 
   1  10   6      523.53      512.19      9.78 o 
   2  10   6       79.54       84.56      5.44 o 
   3  10   6      135.89      123.25      5.95 o 
   4  10   6      163.87      200.47      7.94 o 
   5  10   6      457.50      497.32     18.68 o 
   6  10   6      315.31      309.85     13.73 o 
   7  10   6        6.34       -0.07      4.79 o 
   8  10   6       87.51       74.64      9.84 o 
   9  10   6        0.48       -0.08      5.92 o 
  10  10   6       20.06       30.94     10.71 o 
 -11  11   6       76.35       72.63     22.71 o 
 -10  11   6       29.08       42.81     13.51 o 
  -9  11   6        3.50       -9.36      7.59 o 
  -8  11   6      288.95      256.19     20.24 o 
  -7  11   6       96.27       93.84     13.30 o 
  -6  11   6       24.13       20.51      5.24 o 
  -5  11   6      453.85      469.72     15.63 o 
  -4  11   6      418.65      432.26     10.89 o 
  -3  11   6       48.52       43.96      5.81 o 
  -2  11   6       63.67       68.43      5.52 o 
  -1  11   6       41.79       37.05      4.31 o 
   0  11   6      193.67      199.68      6.95 o 
   1  11   6      394.94      393.05     10.03 o 
   2  11   6      132.09      127.11      6.56 o 
   3  11   6       21.19       15.97      3.85 o 
   4  11   6       23.78       18.75      4.30 o 
   5  11   6      242.95      208.54     11.84 o 
   6  11   6      114.35      101.07      9.44 o 
   7  11   6       18.78        2.12      5.36 o 
   8  11   6       11.95       18.87      6.68 o 
   9  11   6       80.65       85.49     10.29 o 
  -9  12   6       11.62        4.46      9.54 o 
  -8  12   6        0.71       -6.94      9.26 o 
  -7  12   6       16.42       10.19      7.39 o 
  -6  12   6       24.80       20.08      5.63 o 
  -5  12   6      260.41      282.07     13.01 o 
  -4  12   6      207.87      208.11      8.81 o 
  -3  12   6      241.39      249.22      9.49 o 
  -2  12   6        1.56        7.91      3.79 o 
  -1  12   6      195.46      180.32      8.80 o 
   0  12   6        0.16        6.12      3.67 o 
   1  12   6      172.70      168.73      7.92 o 
   2  12   6       98.54      119.61      9.01 o 
   3  12   6       42.63       36.79      6.56 o 
   4  12   6        9.53        6.93      4.85 o 
   5  12   6        8.23       16.99      6.06 o 
   6  12   6       75.72       66.87      8.90 o 
   7  12   6      345.10      368.15     18.15 o 
   8  12   6        1.72        0.44      6.84 o 
  -8  13   6        1.83       -6.84      7.03 o 
  -7  13   6        5.58       -1.84      6.41 o 
  -6  13   6       20.32       21.53      8.71 o 
  -5  13   6      105.41       97.20      9.75 o 
  -4  13   6        3.01        7.58      4.26 o 
  -3  13   6       78.28       98.43      7.05 o 
  -2  13   6       30.42       21.12      7.38 o 
  -1  13   6       68.75       67.29      5.99 o 
   0  13   6       68.14       58.49      7.64 o 
   1  13   6      270.48      278.40     10.25 o 
   2  13   6      135.31      144.90      8.14 o 
   3  13   6       11.34       17.96      4.95 o 
   4  13   6      197.91      220.09      9.55 o 
   5  13   6       31.12       17.71      7.75 o 
   6  13   6       61.59       47.28     10.14 o 
   7  13   6      103.70      143.37     14.26 o 
  -5  14   6       12.71       20.49      7.43 o 
  -4  14   6       21.07       19.54      5.20 o 
  -3  14   6       21.51       12.77      4.82 o 
  -2  14   6        0.32        6.16      6.22 o 
  -1  14   6        3.71        3.27      4.75 o 
   0  14   6       12.24        6.11      4.87 o 
   1  14   6        0.73        5.64      5.38 o 
   2  14   6        0.35       -3.16      4.40 o 
   3  14   6      134.65      166.20      8.94 o 
   4  14   6       51.37       52.53      7.62 o 
 -16   1   7        6.64        4.45      9.45 o 
 -15   1   7       32.46       22.72     10.09 o 
 -14   1   7        0.31        3.81      5.38 o 
 -13   1   7       33.38       31.66      6.53 o 
 -12   1   7      322.93      297.78     13.12 o 
 -11   1   7      110.51       99.68      5.94 o 
 -10   1   7      196.20      230.14      7.21 o 
  -9   1   7      906.77      841.13     13.59 o 
  -8   1   7      554.80      537.29      9.76 o 
  -7   1   7      274.30      278.87      6.03 o 
  -6   1   7     1371.76     1473.23     16.01 o 
  -5   1   7     1998.67     2297.90     23.69 o 
  -4   1   7     1591.46     1555.86     19.26 o 
  -3   1   7      538.18      548.35      8.88 o 
  -2   1   7     3248.97     3421.09     32.66 o 
  -1   1   7     2549.95     2703.88     25.14 o 
   0   1   7     4461.81     4502.85     34.94 o 
   1   1   7     2536.64     2565.51     17.61 o 
   2   1   7      191.65      182.89      5.48 o 
   3   1   7       61.01       63.51      2.19 o 
   4   1   7      390.04      471.21      7.03 o 
   5   1   7      416.93      419.00      6.25 o 
   6   1   7       29.15       38.32      2.27 o 
   7   1   7      426.62      424.46      9.78 o 
   8   1   7       48.49       58.77      4.90 o 
   9   1   7        3.12        0.10      2.89 o 
  10   1   7      152.62      130.79      8.32 o 
  11   1   7       66.17       53.25      6.40 o 
  12   1   7       12.95       14.26      5.39 o 
  13   1   7       68.47       62.17      8.71 o 
  14   1   7      127.26      118.19     11.72 o 
 -16   2   7       12.51       21.92     11.48 o 
 -15   2   7       36.86       62.86     13.61 o 
 -14   2   7        5.68        8.03      8.03 o 
 -13   2   7      505.05      481.46     23.40 o 
 -12   2   7       56.41       70.22      6.72 o 
 -11   2   7      164.47      158.87      8.36 o 
 -10   2   7       28.38       28.67      3.58 o 
  -9   2   7       84.77      104.81      6.19 o 
  -8   2   7      138.33      191.40      5.96 o 
  -7   2   7      182.97      150.33      4.77 o 
  -6   2   7     1665.58     1810.37     19.78 o 
  -5   2   7       11.71       18.41      1.69 o 
  -4   2   7     4872.93     4989.76     43.69 o 
  -3   2   7     1281.40     1398.27     18.05 o 
  -2   2   7      639.23      618.40      7.20 o 
  -1   2   7        7.48       26.04      2.44 o 
   0   2   7     6448.94     6473.37     42.32 o 
   1   2   7     1833.09     1894.16     13.59 o 
   2   2   7      434.83      540.76      5.40 o 
   3   2   7        6.64       17.44      1.25 o 
   4   2   7     3679.75     4089.45     35.23 o 
   5   2   7     1142.45     1262.79     13.69 o 
   6   2   7     1196.78     1179.52     12.65 o 
   7   2   7       64.21       81.07      3.95 o 
   8   2   7       13.26       24.64      4.62 o 
   9   2   7        2.74        4.84      4.00 o 
  10   2   7       89.39       93.09      7.74 o 
  11   2   7       36.88       36.33      6.46 o 
  12   2   7       21.78       11.88      4.66 o 
  13   2   7       19.43       17.29      6.22 o 
  14   2   7       16.22       16.55      6.93 o 
 -15   3   7        0.00        2.75     10.62 o 
 -14   3   7       99.50       75.09     13.82 o 
 -13   3   7        2.06       -6.22      4.94 o 
 -12   3   7      137.07      128.62      9.77 o 
 -11   3   7       10.16       11.60      3.15 o 
 -10   3   7      112.93       86.36      4.67 o 
  -9   3   7       52.49       49.32      3.65 o 
  -8   3   7     1221.03     1115.54     14.99 o 
  -7   3   7     1204.81     1279.82     15.87 o 
  -6   3   7      301.92      315.83      5.96 o 
  -5   3   7       29.81       50.84      2.45 o 
  -4   3   7      207.34      267.47      4.63 o 
  -3   3   7      314.66      375.17      7.68 o 
  -2   3   7      192.16      238.25      3.25 o 
  -1   3   7     2444.73     2416.20     17.18 o 
   0   3   7      414.44      385.06      3.92 o 
   1   3   7     2175.92     2296.39     15.55 o 
   2   3   7       24.86       28.74      1.36 o 
   3   3   7      114.79      148.30      3.23 o 
   4   3   7     2994.32     3166.38     30.02 o 
   5   3   7      265.51      321.62      5.68 o 
   6   3   7        5.87       10.87      1.94 o 
   7   3   7      123.51      120.89      5.51 o 
   8   3   7      132.47      129.19      7.13 o 
   9   3   7     2110.75     1935.08     32.99 o 
  10   3   7        3.54        1.62      3.52 o 
  11   3   7      100.11       92.66      8.24 o 
  12   3   7       11.29        7.27      4.80 o 
  13   3   7        0.08        5.92      4.98 o 
  14   3   7        0.49       -2.77      7.40 o 
 -15   4   7      121.62      181.25     20.34 o 
 -14   4   7        7.57        8.11      8.79 o 
 -13   4   7        0.41        2.47      5.63 o 
 -12   4   7       16.35       20.50     14.67 o 
 -11   4   7        8.59        9.75     10.22 o 
 -10   4   7        1.35       -1.71      2.69 o 
  -9   4   7      669.40      626.67     11.09 o 
  -8   4   7     1436.49     1262.94     15.33 o 
  -7   4   7      200.78      215.98      5.81 o 
  -6   4   7     1768.71     1822.93     19.22 o 
  -5   4   7        0.48        6.56      1.55 o 
  -4   4   7     5918.17     6378.34     56.17 o 
  -3   4   7      930.55      919.34      8.95 o 
  -2   4   7     1699.13     1733.89     16.23 o 
  -1   4   7     1184.63     1337.20     11.25 o 
   0   4   7       80.53       87.30      2.85 o 
   1   4   7      230.17      183.56      3.51 o 
   2   4   7      301.01      325.13      4.54 o 
   3   4   7      445.30      525.46      5.99 o 
   4   4   7     5825.29     5823.54     52.32 o 
   5   4   7      417.17      417.24      6.79 o 
   6   4   7      118.52      119.01      5.03 o 
   7   4   7       52.89       33.67      4.32 o 
   8   4   7       75.07       75.60      5.77 o 
   9   4   7       13.62        9.04      3.77 o 
  10   4   7        0.16       -1.08      3.83 o 
  11   4   7       56.26       48.72      7.49 o 
  12   4   7      165.56      141.30     12.87 o 
  13   4   7        9.66        9.80      6.28 o 
  14   4   7        0.16        2.73      7.68 o 
 -15   5   7       75.31       71.81     15.50 o 
 -14   5   7        0.32        7.53      8.80 o 
 -13   5   7      131.37      167.18     14.13 o 
 -12   5   7        2.92        8.97      5.68 o 
 -11   5   7       25.30       14.44      5.81 o 
 -10   5   7       18.79       27.64      6.32 o 
  -9   5   7       40.18       45.84      3.91 o 
  -8   5   7      100.37       84.88      4.32 o 
  -7   5   7        2.71        3.03      2.13 o 
  -6   5   7     1393.26     1423.86     19.29 o 
  -5   5   7      215.21      237.73      6.18 o 
  -4   5   7     1263.95     1308.53     16.32 o 
  -3   5   7      462.50      427.42      6.40 o 
  -2   5   7     3417.56     3631.71     28.24 o 
  -1   5   7      296.85      328.40      4.24 o 
   0   5   7     2737.65     2764.60     21.35 o 
   1   5   7      250.70      252.13      3.58 o 
   2   5   7     2743.77     2709.98     22.06 o 
   3   5   7      728.37      870.00      9.93 o 
   4   5   7       12.38        8.51      1.42 o 
   5   5   7      150.99      166.52      5.15 o 
   6   5   7      375.17      368.07     10.08 o 
   7   5   7      112.03      132.23      7.34 o 
   8   5   7      381.82      430.82     12.88 o 
   9   5   7      155.24      168.27      8.97 o 
  10   5   7      138.04      122.94     10.32 o 
  11   5   7       25.10       30.66      7.27 o 
  12   5   7      184.55      184.29     13.31 o 
  13   5   7        4.93        1.79      8.11 o 
 -14   6   7        2.56        7.47      7.78 o 
 -13   6   7        0.18        1.00      6.36 o 
 -12   6   7      137.85      143.70     13.02 o 
 -11   6   7      165.17      192.62     13.92 o 
 -10   6   7        7.93       14.17      4.34 o 
  -9   6   7       11.49        5.09      3.88 o 
  -8   6   7       43.90       40.37      5.92 o 
  -7   6   7      753.48      714.21     16.22 o 
  -6   6   7     1579.05     1612.32     21.87 o 
  -5   6   7       54.42       63.09      3.47 o 
  -4   6   7       38.15       33.76      2.06 o 
  -3   6   7      187.71      184.78      4.02 o 
  -2   6   7       78.12       93.27      2.57 o 
  -1   6   7     1359.28     1391.86     13.09 o 
   0   6   7      330.95      355.93      5.16 o 
   1   6   7       14.33       28.57      1.65 o 
   2   6   7      175.73      187.30      4.08 o 
   3   6   7     1110.95     1129.52     11.84 o 
   4   6   7       28.34       29.18      2.33 o 
   5   6   7     2490.62     2414.53     25.62 o 
   6   6   7       50.56       55.38      3.94 o 
   7   6   7       20.42       39.94      5.08 o 
   8   6   7       52.32       51.02      6.03 o 
   9   6   7       20.19       14.31      5.47 o 
  10   6   7       99.81       96.81      9.74 o 
  11   6   7        0.60       -0.65      5.10 o 
  12   6   7        0.15        0.02      5.80 o 
  13   6   7      111.20      148.95     25.30 o 
 -14   7   7       98.45      128.78     19.63 o 
 -13   7   7       28.74       28.33      9.07 o 
 -12   7   7      147.48      199.64     22.42 o 
 -11   7   7      432.28      474.29     48.87 o 
 -10   7   7       97.16       88.53     24.12 o 
  -9   7   7       23.86       32.50      6.58 o 
  -8   7   7       38.06       26.73      4.95 o 
  -7   7   7      324.35      272.81      9.33 o 
  -6   7   7      216.01      230.47      6.51 o 
  -5   7   7      406.40      374.74      8.18 o 
  -4   7   7     1466.12     1413.45     16.41 o 
  -3   7   7      116.23      130.67      3.79 o 
  -2   7   7      542.38      596.31      7.76 o 
  -1   7   7     1003.61      970.42      9.64 o 
   0   7   7     1029.40     1060.25     11.20 o 
   1   7   7       24.05       16.21      1.93 o 
   2   7   7      327.10      299.38      5.86 o 
   3   7   7      391.15      346.42      6.21 o 
   4   7   7      999.06     1045.07     13.62 o 
   5   7   7       11.38        7.85      2.52 o 
   6   7   7       42.56       34.82      4.35 o 
   7   7   7      327.89      335.49     10.35 o 
   8   7   7       22.12       12.36      5.27 o 
   9   7   7        0.83        4.62      4.82 o 
  10   7   7      102.57      110.63     10.48 o 
  11   7   7       20.44       20.38      7.02 o 
  12   7   7        0.02        2.90      6.42 o 
  13   7   7       37.64       29.18      9.76 o 
 -13   8   7      110.92       88.05     23.21 o 
 -12   8   7      400.09      363.67     29.94 o 
 -11   8   7        4.27        6.74      8.47 o 
 -10   8   7        0.00       10.41      7.49 o 
  -9   8   7      512.68      530.02     26.78 o 
  -8   8   7      104.43       99.02      9.71 o 
  -7   8   7       12.69       10.01      3.62 o 
  -6   8   7       53.68       61.97      4.73 o 
  -5   8   7        0.38        0.51      3.12 o 
  -4   8   7        0.13        0.95      2.11 o 
  -3   8   7      378.63      352.33      6.23 o 
  -2   8   7     1157.35     1100.30     12.16 o 
  -1   8   7       39.40       33.52      2.26 o 
   0   8   7      353.18      386.65      6.55 o 
   1   8   7      657.91      694.26      9.21 o 
   2   8   7       49.45       53.69      3.12 o 
   3   8   7       18.13       18.90      2.56 o 
   4   8   7        1.39        6.10      2.52 o 
   5   8   7      195.99      174.53      7.04 o 
   6   8   7       18.86       27.12      4.35 o 
   7   8   7      649.42      623.69     14.70 o 
   8   8   7      300.06      268.42     13.79 o 
   9   8   7       77.28       87.23      9.77 o 
  10   8   7      141.42      149.99     12.37 o 
  11   8   7       29.94       14.11      7.22 o 
  12   8   7       13.57       16.25      7.32 o 
 -13   9   7      618.08      815.09     57.76 o 
 -12   9   7        4.93        0.30      9.34 o 
 -11   9   7       48.15        9.99      9.63 o 
 -10   9   7       10.68        3.03     12.97 o 
  -9   9   7      203.17      161.06     17.17 o 
  -8   9   7      677.33      673.70     23.45 o 
  -7   9   7     2933.40     2950.78     56.93 o 
  -6   9   7      686.40      674.54     15.96 o 
  -5   9   7        6.63        5.20      2.52 o 
  -4   9   7      302.96      325.09     10.00 o 
  -3   9   7       78.64       78.47      3.96 o 
  -2   9   7       46.12       56.86      3.41 o 
  -1   9   7      133.06      152.33      4.64 o 
   0   9   7       39.44       32.56      2.84 o 
   1   9   7      441.95      444.30      8.79 o 
   2   9   7      712.13      647.31     10.94 o 
   3   9   7     1507.98     1470.91     19.76 o 
   4   9   7        0.50        0.34      2.68 o 
   5   9   7      248.67      256.06     10.31 o 
   6   9   7      228.40      219.02     13.55 o 
   7   9   7       85.96       99.48      8.12 o 
   8   9   7      413.83      424.85     14.69 o 
   9   9   7       80.48       93.32     10.49 o 
  10   9   7        0.00       -2.11      5.69 o 
  11   9   7      273.83      301.91     17.72 o 
 -12  10   7       14.12       15.14     16.74 o 
 -11  10   7       17.34        6.62     10.17 o 
 -10  10   7        2.19       15.17      9.67 o 
  -9  10   7        0.32       -4.69     13.28 o 
  -8  10   7      904.83      959.52     28.78 o 
  -7  10   7        2.49       -6.44      3.81 o 
  -6  10   7      194.30      185.18     10.47 o 
  -5  10   7      887.25      862.65     16.20 o 
  -4  10   7      581.90      575.09     12.07 o 
  -3  10   7      139.33      142.61      5.54 o 
  -2  10   7     1278.75     1266.80     17.90 o 
  -1  10   7        2.77        0.05      2.01 o 
   0  10   7      146.12      135.38      5.04 o 
   1  10   7        3.39        2.69      2.45 o 
   2  10   7       34.42       39.71      4.36 o 
   3  10   7      105.83      105.36      5.62 o 
   4  10   7      815.44      866.97     18.28 o 
   5  10   7      654.48      650.72     19.16 o 
   6  10   7      194.09      207.87     11.83 o 
   7  10   7       89.69       88.74      9.01 o 
   8  10   7       12.31       13.91      5.95 o 
   9  10   7       15.89       15.32      6.44 o 
  10  10   7      185.72      148.78     15.87 o 
 -11  11   7       28.18       31.05     19.78 o 
 -10  11   7      204.93      216.33     22.07 o 
  -9  11   7      215.89      220.69     15.53 o 
  -8  11   7      199.13      197.85     14.42 o 
  -7  11   7       97.38      119.79     10.19 o 
  -6  11   7       57.42       66.00      8.52 o 
  -5  11   7       15.48       11.79      4.74 o 
  -4  11   7      485.30      510.48     11.02 o 
  -3  11   7       24.70       16.41      3.79 o 
  -2  11   7       96.46       85.34      6.24 o 
  -1  11   7       19.39       16.66      3.66 o 
   0  11   7        0.90        0.14      2.76 o 
   1  11   7      213.35      206.44      7.55 o 
   2  11   7       77.94       69.50      6.07 o 
   3  11   7      112.75      121.23      6.76 o 
   4  11   7       28.26       24.46      4.63 o 
   5  11   7      165.83      162.64     10.88 o 
   6  11   7        8.96        0.77      4.99 o 
   7  11   7       39.57       35.97      7.47 o 
   8  11   7        0.06        0.60      5.48 o 
   9  11   7       18.06       12.96      7.18 o 
  -9  12   7       23.27       19.38      7.60 o 
  -8  12   7        1.65       -2.90      5.96 o 
  -7  12   7        0.91        7.88      5.89 o 
  -6  12   7      195.52      229.62     11.63 o 
  -5  12   7       65.57       65.50      7.25 o 
  -4  12   7        0.09       -1.59      3.56 o 
  -3  12   7       91.15       89.16      6.58 o 
  -2  12   7      204.72      205.92      8.76 o 
  -1  12   7      143.75      134.86      7.87 o 
   0  12   7      160.11      174.59      9.43 o 
   1  12   7      477.07      500.03     12.91 o 
   2  12   7        4.66        1.25      3.67 o 
   3  12   7      145.01      151.75      9.02 o 
   4  12   7      171.51      163.59      8.64 o 
   5  12   7       12.35       17.52      6.14 o 
   6  12   7       58.25       46.83      8.07 o 
   7  12   7      172.19      176.16     12.77 o 
   8  12   7      271.92      286.48     16.15 o 
  -8  13   7        0.05       -3.35      7.14 o 
  -7  13   7      123.30      122.51     11.50 o 
  -6  13   7       17.65       16.39     17.87 o 
  -5  13   7      190.34      191.13     12.43 o 
  -4  13   7        5.17        6.26      4.20 o 
  -3  13   7       60.93       58.12      6.05 o 
  -2  13   7       32.16       25.59      5.02 o 
  -1  13   7       60.89       56.40      9.58 o 
   0  13   7      506.60      507.28     19.52 o 
   1  13   7      133.19      136.49      7.72 o 
   2  13   7     1057.53     1113.62     21.24 o 
   3  13   7       10.89       13.34      4.60 o 
   4  13   7        5.05        1.30      4.21 o 
   5  13   7       43.59       41.90     19.90 o 
   6  13   7       10.82       11.48      7.64 o 
  -5  14   7       86.27       85.94     12.40 o 
  -4  14   7       31.62       43.58      5.87 o 
  -3  14   7      111.08      131.10      8.18 o 
  -2  14   7      485.12      566.25     15.97 o 
  -1  14   7       50.47       55.20      7.74 o 
   0  14   7       24.03       19.95      6.61 o 
   1  14   7      228.51      227.31     12.69 o 
   2  14   7        2.39        5.64      4.56 o 
   3  14   7       23.47       36.79      6.42 o 
   4  14   7      115.45      126.43      9.80 o 
 -16   0   8        0.02       -6.03     14.15 o 
 -15   0   8        7.44       10.82      8.83 o 
 -14   0   8      187.31      200.37     17.42 o 
 -13   0   8       91.10       85.32     18.79 o 
 -12   0   8      930.91      929.30     32.96 o 
 -11   0   8      297.46      299.40     15.78 o 
 -10   0   8      155.19      177.97     13.45 o 
  -9   0   8     3464.39     3372.52     53.63 o 
  -8   0   8     1657.97     1426.35     26.03 o 
  -7   0   8      106.50      108.14      5.26 o 
  -6   0   8       56.12       50.38      3.56 o 
  -5   0   8     6304.76     6518.04     91.03 o 
  -4   0   8     6971.82     7109.89    101.32 o 
  -3   0   8      181.87      203.28      6.78 o 
  -2   0   8     6606.11     6713.76     95.25 o 
  -1   0   8    23710.14    23789.35    270.22 o 
   0   0   8     3202.45     3518.41     37.78 o 
   1   0   8     5366.79     5083.39     46.24 o 
   2   0   8      531.60      485.13      9.66 o 
   3   0   8     4268.15     4730.53     75.97 o 
   4   0   8      993.41     1062.95     17.58 o 
   5   0   8      594.48      632.35     19.86 o 
   6   0   8      106.57      107.71      5.38 o 
   7   0   8       23.70       31.31      6.36 o 
   8   0   8     2328.94     2381.38     90.44 o 
   9   0   8      220.42      211.41     12.10 o 
  10   0   8      100.61       92.86     12.00 o 
  11   0   8      116.29      107.21     13.60 o 
  12   0   8       70.72       55.93     11.17 o 
  13   0   8      150.92      149.58     17.02 o 
  14   0   8       55.03       41.41     12.63 o 
 -16   1   8        6.01       15.58     10.98 o 
 -15   1   8      308.22      323.95     18.97 o 
 -14   1   8        7.80        2.71      6.11 o 
 -13   1   8        0.67        3.77      4.69 o 
 -12   1   8       47.34       57.64      7.23 o 
 -11   1   8      295.54      277.97     18.07 o 
 -10   1   8        3.30        0.44      2.37 o 
  -9   1   8      199.74      207.81      6.36 o 
  -8   1   8      381.21      347.28     10.27 o 
  -7   1   8       97.10      110.83      4.14 o 
  -6   1   8     1180.47     1235.69     13.98 o 
  -5   1   8       19.60       27.33      2.00 o 
  -4   1   8      651.64      636.85     10.45 o 
  -3   1   8     1823.15     1705.35     19.09 o 
  -2   1   8     1822.60     1669.82     16.25 o 
  -1   1   8     3400.94     3343.90     28.17 o 
   0   1   8     8394.54     8785.27     61.35 o 
   1   1   8     1293.30     1296.32      9.65 o 
   2   1   8      912.19     1017.44      9.33 o 
   3   1   8      827.69      811.58     10.34 o 
   4   1   8     1667.97     1687.02     20.18 o 
   5   1   8      201.15      232.36      5.14 o 
   6   1   8      252.13      222.66      4.60 o 
   7   1   8        0.14       -1.53      2.06 o 
   8   1   8      137.61      119.30      7.12 o 
   9   1   8        6.58        9.97      3.80 o 
  10   1   8       24.14       20.68      4.65 o 
  11   1   8       41.06       33.04      6.27 o 
  12   1   8        1.69       10.21      4.92 o 
  13   1   8       35.36       27.48      6.89 o 
  14   1   8       13.41       23.82      7.32 o 
 -16   2   8       83.72       76.86     15.43 o 
 -15   2   8        2.59        9.77      9.18 o 
 -14   2   8        0.02        5.05      7.96 o 
 -13   2   8       25.16       34.71      8.16 o 
 -12   2   8      239.15      237.03     10.41 o 
 -11   2   8      472.98      477.94     14.64 o 
 -10   2   8     2518.18     2427.76     29.51 o 
  -9   2   8       52.56       40.92      3.57 o 
  -8   2   8      526.88      515.12      9.58 o 
  -7   2   8      130.33      134.26      6.53 o 
  -6   2   8      114.12      124.13      5.40 o 
  -5   2   8      307.35      245.51      5.67 o 
  -4   2   8      537.49      560.04      7.11 o 
  -3   2   8      677.11      717.18     12.45 o 
  -2   2   8     7657.25     7712.45     68.21 o 
  -1   2   8     1187.93     1384.33     12.32 o 
   0   2   8     1121.38     1286.17      9.49 o 
   1   2   8     1333.44     1261.84      9.93 o 
   2   2   8     1396.94     1494.12     12.00 o 
   3   2   8       13.94        9.22      1.01 o 
   4   2   8     7007.91     7254.10     57.64 o 
   5   2   8     4994.06     5138.17     45.92 o 
   6   2   8     1449.99     1495.52     17.27 o 
   7   2   8     1260.46     1126.77     18.42 o 
   8   2   8       15.81       15.25      3.66 o 
   9   2   8     1733.11     1696.80     30.01 o 
  10   2   8        1.52        2.09      3.61 o 
  11   2   8      815.67      865.02     21.29 o 
  12   2   8        4.04        2.02      4.34 o 
  13   2   8        7.26        9.60      7.34 o 
  14   2   8      102.53      110.47     16.67 o 
 -15   3   8       85.35       85.55     14.69 o 
 -14   3   8       36.93       43.17     12.45 o 
 -13   3   8      182.44      216.59     18.88 o 
 -12   3   8      425.17      411.35     13.73 o 
 -11   3   8      510.40      524.10     13.17 o 
 -10   3   8      512.97      464.49     11.06 o 
  -9   3   8      474.69      465.99     12.76 o 
  -8   3   8       73.57       67.69      3.66 o 
  -7   3   8     2182.41     2097.84     22.95 o 
  -6   3   8     1007.31      959.90     11.76 o 
  -5   3   8     1360.15     1485.80     13.76 o 
  -4   3   8     2270.32     2399.12     28.54 o 
  -3   3   8       24.44       34.41      1.43 o 
  -2   3   8     1555.80     1661.09     14.40 o 
  -1   3   8     2020.77     2093.88     14.41 o 
   0   3   8      229.37      204.60      3.45 o 
   1   3   8     2819.91     3004.13     20.91 o 
   2   3   8      248.18      270.19      3.82 o 
   3   3   8     2720.48     2861.90     25.85 o 
   4   3   8      857.78      921.63     10.25 o 
   5   3   8     1951.93     2054.63     21.13 o 
   6   3   8      115.35      108.94      4.38 o 
   7   3   8     1145.86     1017.38     17.70 o 
   8   3   8       11.22        5.39      2.79 o 
   9   3   8     1619.63     1628.62     37.45 o 
  10   3   8       11.37       12.56      4.31 o 
  11   3   8       17.95       13.69      4.79 o 
  12   3   8        5.12        3.64      4.20 o 
  13   3   8        3.75        6.65      6.04 o 
  14   3   8        4.97        4.57      7.34 o 
 -15   4   8      145.30      149.26     19.53 o 
 -14   4   8       62.76       74.79     14.04 o 
 -13   4   8       19.43       13.96      6.61 o 
 -12   4   8        3.99        1.17      5.01 o 
 -11   4   8        6.25        3.88      3.95 o 
 -10   4   8       87.12       83.52      6.57 o 
  -9   4   8      542.23      561.73     11.04 o 
  -8   4   8     1998.56     1978.73     22.62 o 
  -7   4   8      117.19      154.44      5.05 o 
  -6   4   8       33.10       26.91      2.05 o 
  -5   4   8       31.22       30.94      2.30 o 
  -4   4   8     5796.22     5909.14     55.08 o 
  -3   4   8      500.00      591.83      6.53 o 
  -2   4   8      613.78      705.43      7.22 o 
  -1   4   8     2377.83     2388.32     18.36 o 
   0   4   8      585.73      660.22      6.49 o 
   1   4   8       34.89       66.85      1.82 o 
   2   4   8     4595.67     4691.41     34.13 o 
   3   4   8     1054.47     1194.88     11.09 o 
   4   4   8       28.10       42.12      2.60 o 
   5   4   8       58.60       46.19      3.78 o 
   6   4   8      400.63      412.55     10.16 o 
   7   4   8      495.58      487.79     22.86 o 
   8   4   8      520.76      485.34     15.12 o 
   9   4   8       30.17       23.19      4.54 o 
  10   4   8       20.90       27.27      6.09 o 
  11   4   8        1.70        0.83      4.72 o 
  12   4   8        5.33        0.68      5.27 o 
  13   4   8      190.47      208.39     14.48 o 
  14   4   8       58.83       46.12     10.65 o 
 -15   5   8      115.59      112.57     17.91 o 
 -14   5   8       94.16       71.43     20.89 o 
 -13   5   8        0.53       13.99      7.03 o 
 -12   5   8       17.18       13.32      6.22 o 
 -11   5   8       30.74       23.41      6.67 o 
 -10   5   8      241.64      227.10     13.23 o 
  -9   5   8      432.72      411.88     10.59 o 
  -8   5   8       55.49       95.80      4.49 o 
  -7   5   8      133.70      137.32      5.28 o 
  -6   5   8     3064.66     2971.66     34.49 o 
  -5   5   8        0.13        2.92      1.83 o 
  -4   5   8      899.63     1033.47     12.62 o 
  -3   5   8        8.68        8.86      1.29 o 
  -2   5   8     1448.14     1664.45     13.30 o 
  -1   5   8     1625.18     1803.96     14.86 o 
   0   5   8     1040.33     1018.28      9.61 o 
   1   5   8      345.77      274.32      3.88 o 
   2   5   8       85.11       69.43      2.43 o 
   3   5   8       55.30       69.21      2.43 o 
   4   5   8      355.04      403.02      7.80 o 
   5   5   8     1406.73     1442.88     17.07 o 
   6   5   8       36.98       41.14      4.51 o 
   7   5   8      248.05      203.53      8.97 o 
   8   5   8      170.13      161.80      8.55 o 
   9   5   8       64.65       75.85      6.93 o 
  10   5   8      345.16      346.14     15.38 o 
  11   5   8        8.77        7.25      5.53 o 
  12   5   8        1.11       -0.70      5.24 o 
  13   5   8        8.43       12.11      7.07 o 
 -14   6   8       62.54       71.84     15.52 o 
 -13   6   8        0.83       -6.70      6.29 o 
 -12   6   8        0.43       -6.63      6.50 o 
 -11   6   8        6.80        0.10      5.13 o 
 -10   6   8       23.52       26.98      7.57 o 
  -9   6   8      279.48      277.05     19.11 o 
  -8   6   8      808.59      720.73     16.00 o 
  -7   6   8      994.93      924.27     16.93 o 
  -6   6   8       16.55       34.98      3.41 o 
  -5   6   8      105.95      119.72      4.50 o 
  -4   6   8       19.04       12.20      1.53 o 
  -3   6   8       75.65       59.13      2.52 o 
  -2   6   8      881.51      883.02      8.87 o 
  -1   6   8      147.69      175.48      3.65 o 
   0   6   8       19.85       41.52      2.07 o 
   1   6   8      384.40      371.95      5.00 o 
   2   6   8      479.90      454.41      6.74 o 
   3   6   8      613.05      622.49      9.01 o 
   4   6   8      118.36      104.22      3.88 o 
   5   6   8     1720.90     1709.33     20.81 o 
   6   6   8       13.05        5.81      2.60 o 
   7   6   8      671.33      559.98     15.13 o 
   8   6   8      233.89      262.32     11.03 o 
   9   6   8      118.33      122.93     10.19 o 
  10   6   8       23.49       22.44      6.38 o 
  11   6   8        2.06       -0.07      5.20 o 
  12   6   8       31.07       47.34     10.35 o 
  13   6   8       49.07       48.51     10.70 o 
 -14   7   8      532.69      567.69     33.42 o 
 -13   7   8       34.73       42.83     23.69 o 
 -12   7   8      128.00      119.65     21.72 o 
 -11   7   8        1.34        0.64      7.14 o 
 -10   7   8       15.64       21.09      7.97 o 
  -9   7   8        0.44        3.61      4.91 o 
  -8   7   8       17.96       21.25      5.81 o 
  -7   7   8       31.48        7.57      3.27 o 
  -6   7   8       18.23       11.89      2.75 o 
  -5   7   8     2774.91     2669.34     30.49 o 
  -4   7   8      150.46      159.05      4.72 o 
  -3   7   8       86.51       89.30      3.26 o 
  -2   7   8       79.34       87.08      3.22 o 
  -1   7   8       51.86       49.79      2.32 o 
   0   7   8      969.30      895.22     10.00 o 
   1   7   8        9.61       10.97      1.78 o 
   2   7   8      672.00      671.98      9.41 o 
   3   7   8     1729.21     1644.11     16.87 o 
   4   7   8      315.70      313.48      6.72 o 
   5   7   8        4.77       10.29      3.13 o 
   6   7   8        0.18        1.95      2.64 o 
   7   7   8       65.27       57.01      6.12 o 
   8   7   8        0.01        2.16      4.33 o 
   9   7   8       18.51       17.14      5.69 o 
  10   7   8        6.34        9.32      5.32 o 
  11   7   8       24.60       23.58      7.23 o 
  12   7   8      137.08      137.40     16.85 o 
 -13   8   8        0.90        5.19      9.89 o 
 -12   8   8        1.13       16.93      9.76 o 
 -11   8   8      157.35      159.19     18.29 o 
 -10   8   8       76.90       77.61     13.30 o 
  -9   8   8       16.52       30.98     10.20 o 
  -8   8   8      816.18      728.12     30.57 o 
  -7   8   8        4.69        7.55      3.61 o 
  -6   8   8     1354.59     1251.77     20.56 o 
  -5   8   8     1293.09     1236.56     18.62 o 
  -4   8   8        3.29        0.52      2.13 o 
  -3   8   8      205.23      201.50      5.36 o 
  -2   8   8      360.69      300.05      5.99 o 
  -1   8   8      237.82      229.73      4.81 o 
   0   8   8       65.49       78.63      3.38 o 
   1   8   8      161.28      138.75      4.29 o 
   2   8   8      228.24      227.71      5.55 o 
   3   8   8       12.02        9.61      2.30 o 
   4   8   8      789.09      706.76     11.56 o 
   5   8   8      105.95       98.30      5.70 o 
   6   8   8      123.63      128.13      9.16 o 
   7   8   8       31.17       21.43      4.41 o 
   8   8   8      403.23      437.74     18.83 o 
   9   8   8      102.22      122.50     11.19 o 
  10   8   8      173.57      163.65     16.56 o 
  11   8   8       70.80       57.77      9.56 o 
  12   8   8        6.56       -1.58      7.47 o 
 -13   9   8      148.71      198.98     32.39 o 
 -12   9   8        0.11        0.26      9.77 o 
 -11   9   8       16.96       31.00     10.86 o 
 -10   9   8        0.64        2.33     10.37 o 
  -9   9   8        6.64       12.92     11.67 o 
  -8   9   8      105.96      152.61     11.50 o 
  -7   9   8        2.43       15.66      5.70 o 
  -6   9   8        1.58        1.88      3.42 o 
  -5   9   8      153.61      147.82      5.44 o 
  -4   9   8      608.26      606.89     10.54 o 
  -3   9   8      153.40      148.89      5.01 o 
  -2   9   8      716.69      701.42     11.15 o 
  -1   9   8       29.68       30.70      2.91 o 
   0   9   8       17.19       28.08      3.35 o 
   1   9   8      366.33      352.28      8.56 o 
   2   9   8       43.48       45.12      3.50 o 
   3   9   8        1.58        3.69      2.61 o 
   4   9   8      268.88      227.07      7.46 o 
   5   9   8      179.74      154.33     10.11 o 
   6   9   8        0.14       -0.19      3.71 o 
   7   9   8       64.23       63.10      7.01 o 
   8   9   8       21.72       20.18      5.29 o 
   9   9   8       20.96       26.52      7.32 o 
  10   9   8       97.64      111.47     15.89 o 
  11   9   8       19.77       21.24      8.12 o 
 -12  10   8        6.76       11.90     17.10 o 
 -11  10   8       29.14       15.58     15.79 o 
 -10  10   8       99.98       80.41     33.39 o 
  -9  10   8      140.55      157.71     13.05 o 
  -8  10   8      302.18      347.70     17.09 o 
  -7  10   8       27.64       19.15      6.32 o 
  -6  10   8      185.45      158.34      8.97 o 
  -5  10   8        6.26        6.11      3.11 o 
  -4  10   8       58.50       61.03      4.79 o 
  -3  10   8       78.31       76.77      5.12 o 
  -2  10   8      168.80      162.76      6.51 o 
  -1  10   8        1.77       -2.32      2.06 o 
   0  10   8       18.40       21.46      3.01 o 
   1  10   8      702.00      630.30     12.42 o 
   2  10   8       51.51       38.08      4.45 o 
   3  10   8      340.65      339.41     10.39 o 
   4  10   8      216.63      213.24     15.54 o 
   5  10   8      221.30      203.32     11.28 o 
   6  10   8        5.44       15.85      7.48 o 
   7  10   8       13.62       16.90      5.98 o 
   8  10   8       37.38       49.63      8.10 o 
   9  10   8        7.26        4.55      6.10 o 
  10  10   8       40.88       40.07      9.12 o 
 -11  11   8        0.11       -6.83     14.11 o 
 -10  11   8        0.02        9.61     10.75 o 
  -9  11   8        2.80       12.15      7.69 o 
  -8  11   8       43.29       21.63      7.87 o 
  -7  11   8      205.89      230.30     12.82 o 
  -6  11   8       52.13       37.10      6.73 o 
  -5  11   8      419.11      432.00     11.39 o 
  -4  11   8      113.66      115.52      6.60 o 
  -3  11   8       74.82       73.24      5.73 o 
  -2  11   8      219.70      233.14     13.25 o 
  -1  11   8       83.01       75.25      6.69 o 
   0  11   8      169.60      198.15      7.69 o 
   1  11   8      296.64      298.96      9.65 o 
   2  11   8      136.38      136.75     10.95 o 
   3  11   8        3.93        0.15      3.57 o 
   4  11   8       61.11       62.46      6.09 o 
   5  11   8       96.28       99.26      9.19 o 
   6  11   8        6.74        7.40      5.70 o 
   7  11   8        5.20        6.53      5.87 o 
   8  11   8        1.45        5.84      6.07 o 
   9  11   8      148.52      146.70     12.81 o 
  -9  12   8       26.00       23.86      7.73 o 
  -8  12   8      278.56      258.23     14.68 o 
  -7  12   8        3.07        8.03      5.91 o 
  -6  12   8        0.59        6.75      5.67 o 
  -5  12   8       17.60       26.57      6.45 o 
  -4  12   8      338.65      348.45     10.86 o 
  -3  12   8       62.07       64.87      5.97 o 
  -2  12   8        7.89        4.95      3.77 o 
  -1  12   8       34.43       33.24      4.88 o 
   0  12   8      150.95      155.99      7.48 o 
   1  12   8      139.14      138.38      7.92 o 
   2  12   8       68.08       64.60      5.90 o 
   3  12   8       27.93       27.96      5.24 o 
   4  12   8        2.43        0.47      3.97 o 
   5  12   8       50.93       69.23     10.20 o 
   6  12   8       16.32       13.34      6.52 o 
   7  12   8       51.85       41.12      8.28 o 
   8  12   8       68.08       79.38     10.28 o 
  -8  13   8        7.01        5.80      7.89 o 
  -7  13   8      108.13      125.13     11.80 o 
  -6  13   8        9.61        6.26     10.45 o 
  -5  13   8        0.13       -3.18      6.18 o 
  -4  13   8        0.05        0.71      3.87 o 
  -3  13   8       29.87       27.05      5.07 o 
  -2  13   8        0.15        3.63      4.17 o 
  -1  13   8       23.44       18.88      5.40 o 
   0  13   8      391.43      393.90     15.21 o 
   1  13   8      155.84      177.05      8.53 o 
   2  13   8        0.03        5.96      4.35 o 
   3  13   8        3.94       -0.25      4.19 o 
   4  13   8       70.46       51.04     10.41 o 
   5  13   8        0.94        4.04      7.91 o 
   6  13   8       17.93       20.17     12.28 o 
  -5  14   8       30.55       13.86      8.07 o 
  -4  14   8      261.28      252.68     11.12 o 
  -3  14   8      293.74      321.23     12.30 o 
  -2  14   8       24.24       23.50      5.28 o 
  -1  14   8      166.20      167.10     10.45 o 
   0  14   8      222.28      255.08     12.12 o 
   1  14   8       31.64       37.28      7.08 o 
   2  14   8        5.13        4.66      4.66 o 
   3  14   8       43.84       29.86      5.52 o 
   4  14   8        0.87       -4.22      5.01 o 
 -16   1   9       14.14      -10.15     13.58 o 
 -15   1   9      143.75      150.14     15.68 o 
 -14   1   9       55.22       54.78      9.53 o 
 -13   1   9      366.96      349.93     14.57 o 
 -12   1   9       16.62        9.43      4.52 o 
 -11   1   9      323.57      320.31     10.98 o 
 -10   1   9     1052.08     1020.40     17.46 o 
  -9   1   9      119.81      113.47      5.00 o 
  -8   1   9      401.94      384.18      8.01 o 
  -7   1   9      702.19      677.05     10.52 o 
  -6   1   9      409.42      411.24      6.92 o 
  -5   1   9       24.63       44.68      3.52 o 
  -4   1   9     7570.38     7935.56     72.17 o 
  -3   1   9      580.94      661.52      9.24 o 
  -2   1   9      998.54      973.54     10.39 o 
  -1   1   9     2079.00     2257.69     18.77 o 
   0   1   9     2670.20     2932.04     20.84 o 
   1   1   9       21.01        5.85      0.68 o 
   2   1   9      148.04      151.24      3.16 o 
   3   1   9        3.95       11.80      1.20 o 
   4   1   9     3765.24     4060.81     36.46 o 
   5   1   9      885.67     1036.98     12.39 o 
   6   1   9      678.62      639.53      9.56 o 
   7   1   9        0.96        5.53      1.93 o 
   8   1   9     2307.86     2085.58     37.57 o 
   9   1   9      340.92      314.34     12.72 o 
  10   1   9       45.10       30.39      9.06 o 
  11   1   9        0.71        3.87      4.33 o 
  12   1   9       24.37       29.42      6.65 o 
  13   1   9      110.21      147.89     12.12 o 
  14   1   9      191.45      187.54     23.55 o 
 -16   2   9        2.09        2.74      9.60 o 
 -15   2   9      193.73      193.59     19.16 o 
 -14   2   9      294.87      325.37     23.67 o 
 -13   2   9      497.80      515.26     20.98 o 
 -12   2   9       32.15       38.82      9.16 o 
 -11   2   9      141.00      136.37      7.71 o 
 -10   2   9      276.62      269.76      8.51 o 
  -9   2   9      191.82      193.08      9.86 o 
  -8   2   9       46.17       38.36      3.13 o 
  -7   2   9        7.97       21.37      2.24 o 
  -6   2   9     1084.45     1070.88     14.32 o 
  -5   2   9     4582.12     5188.78     48.46 o 
  -4   2   9      433.44      484.53      6.58 o 
  -3   2   9       68.61       60.41      2.08 o 
  -2   2   9      717.28      742.87      9.80 o 
  -1   2   9      805.17      864.61      6.86 o 
   0   2   9        0.82        7.07      0.82 o 
   1   2   9     3055.91     3242.78     22.25 o 
   2   2   9      422.56      382.45      4.47 o 
   3   2   9       38.26       30.51      1.66 o 
   4   2   9     3202.16     3604.34     37.04 o 
   5   2   9      521.01      498.12      8.44 o 
   6   2   9       82.91       83.85      3.65 o 
   7   2   9      487.07      532.99     15.85 o 
   8   2   9      153.42      146.50      9.83 o 
   9   2   9       54.67       61.17      6.27 o 
  10   2   9      539.11      539.23     25.15 o 
  11   2   9      200.85      199.52     14.06 o 
  12   2   9       72.95       74.71      7.97 o 
  13   2   9        2.52        2.83      5.21 o 
  14   2   9       21.27       12.80      6.67 o 
 -16   3   9       16.84       32.16     13.78 o 
 -15   3   9        6.56        8.01      9.32 o 
 -14   3   9       37.70       35.74     10.35 o 
 -13   3   9        4.32        0.71      5.33 o 
 -12   3   9      107.50       90.15      7.68 o 
 -11   3   9       31.76       25.87      6.53 o 
 -10   3   9      204.40      213.37      7.68 o 
  -9   3   9       22.71       21.56      3.15 o 
  -8   3   9      462.69      411.36      9.25 o 
  -7   3   9      499.36      535.83      8.87 o 
  -6   3   9        5.19        4.64      1.14 o 
  -5   3   9     1245.45     1240.73     12.57 o 
  -4   3   9       87.07       78.24      4.70 o 
  -3   3   9      821.35      932.74      9.75 o 
  -2   3   9      816.14      803.60      8.67 o 
  -1   3   9      418.91      445.00      4.46 o 
   0   3   9     3242.23     3219.01     22.82 o 
   1   3   9        0.22        2.97      0.90 o 
   2   3   9      248.60      236.91      3.61 o 
   3   3   9      829.77      794.28      9.78 o 
   4   3   9     3244.78     3385.53     30.35 o 
   5   3   9      455.18      481.38      8.75 o 
   6   3   9      127.48      121.43      6.31 o 
   7   3   9      226.12      220.06     10.03 o 
   8   3   9        4.43       10.05      3.05 o 
   9   3   9      688.78      630.52     20.35 o 
  10   3   9       66.16       56.30      6.66 o 
  11   3   9       37.32       52.80      6.80 o 
  12   3   9       27.46       21.20      6.66 o 
  13   3   9       56.07       50.95      9.13 o 
  14   3   9       15.82       16.86     10.43 o 
 -15   4   9        3.94       -8.94      8.51 o 
 -14   4   9       20.98       18.08     12.33 o 
 -13   4   9       68.93       70.71     14.40 o 
 -12   4   9        4.75        2.08      5.22 o 
 -11   4   9       32.13       43.78      6.48 o 
 -10   4   9      304.42      297.62     26.63 o 
  -9   4   9        2.02        2.64      3.03 o 
  -8   4   9      930.49      867.54     11.88 o 
  -7   4   9      237.39      217.61      5.67 o 
  -6   4   9        1.50        3.39      1.51 o 
  -5   4   9      164.41      204.59      5.92 o 
  -4   4   9       14.52       22.27      1.58 o 
  -3   4   9        1.30        2.72      0.98 o 
  -2   4   9       78.82       81.71      1.98 o 
  -1   4   9      171.86      156.94      3.07 o 
   0   4   9      180.31      223.36      5.05 o 
   1   4   9      650.38      803.18      8.46 o 
   2   4   9      641.73      673.67      7.35 o 
   3   4   9       85.98       88.46      2.35 o 
   4   4   9      488.23      541.51      8.13 o 
   5   4   9      105.57      114.56      3.74 o 
   6   4   9      403.06      410.71      8.88 o 
   7   4   9      249.88      197.54      8.56 o 
   8   4   9       21.78       13.78      5.15 o 
   9   4   9       16.43       12.08      4.17 o 
  10   4   9      256.65      257.67     13.44 o 
  11   4   9        0.20       -0.39      4.56 o 
  12   4   9        0.01       -0.08      5.44 o 
  13   4   9       51.10       34.78      8.20 o 
 -15   5   9        3.61       20.67     11.60 o 
 -14   5   9        9.82        3.33      9.08 o 
 -13   5   9       73.19       66.55     12.99 o 
 -12   5   9       28.40       27.48      7.52 o 
 -11   5   9        7.35        7.58      5.64 o 
 -10   5   9      122.67      144.65      9.75 o 
  -9   5   9      306.21      244.10      8.49 o 
  -8   5   9      461.24      398.87     12.15 o 
  -7   5   9       96.39      121.05      5.48 o 
  -6   5   9        6.06        5.49      2.11 o 
  -5   5   9       54.23       40.07      2.24 o 
  -4   5   9      539.89      511.35      7.85 o 
  -3   5   9       42.81       45.44      2.04 o 
  -2   5   9     1783.26     1652.06     13.29 o 
  -1   5   9     1009.45     1059.92      9.86 o 
   0   5   9       95.69       72.27      3.68 o 
   1   5   9     3235.88     3493.98     25.39 o 
   2   5   9      194.38      187.85      3.75 o 
   3   5   9     1335.98     1294.29     12.33 o 
   4   5   9     1814.73     1771.17     18.23 o 
   5   5   9      496.44      446.05      8.58 o 
   6   5   9      182.69      201.03      6.98 o 
   7   5   9      557.32      531.76     14.28 o 
   8   5   9      577.80      529.75     14.86 o 
   9   5   9      264.64      251.51     10.99 o 
  10   5   9        2.22        5.05      4.90 o 
  11   5   9        6.42       21.32      6.23 o 
  12   5   9       22.20       23.74      7.24 o 
  13   5   9        1.56       -0.63      6.41 o 
 -14   6   9        0.00       18.85     18.69 o 
 -13   6   9       37.15       39.11      9.16 o 
 -12   6   9      304.00      350.36     18.49 o 
 -11   6   9       94.67       75.15      9.85 o 
 -10   6   9      212.06      194.61     11.79 o 
  -9   6   9        9.38       12.30      4.26 o 
  -8   6   9       51.12       35.11      5.18 o 
  -7   6   9      244.41      228.71      7.93 o 
  -6   6   9       85.76       85.54      4.44 o 
  -5   6   9     1616.42     1561.63     19.48 o 
  -4   6   9     2610.16     2448.74     25.39 o 
  -3   6   9     3323.22     3336.67     27.18 o 
  -2   6   9        8.41       18.54      1.49 o 
  -1   6   9      885.05      884.37      9.44 o 
   0   6   9      139.84      146.87      3.62 o 
   1   6   9      173.68      192.60      3.77 o 
   2   6   9        1.99        1.88      1.38 o 
   3   6   9     2255.34     2214.67     20.08 o 
   4   6   9      154.60      167.00      4.63 o 
   5   6   9     1893.72     1882.75     23.80 o 
   6   6   9        2.63        2.71      2.51 o 
   7   6   9     1327.78     1258.36     24.66 o 
   8   6   9      444.01      433.86     16.11 o 
   9   6   9       52.46       59.87      7.74 o 
  10   6   9       37.65       51.54      8.22 o 
  11   6   9      377.41      389.01     17.73 o 
  12   6   9        2.20       -4.27      5.83 o 
  13   6   9       96.28       99.57     13.96 o 
 -14   7   9      252.29      330.41     46.49 o 
 -13   7   9      389.27      399.77     30.68 o 
 -12   7   9        1.23        5.93      7.65 o 
 -11   7   9       26.35       17.93      9.14 o 
 -10   7   9        5.04       14.12      7.62 o 
  -9   7   9      534.24      503.72     18.95 o 
  -8   7   9     1769.01     1667.10     38.65 o 
  -7   7   9       13.11       19.22      3.77 o 
  -6   7   9      114.46      127.80      5.28 o 
  -5   7   9       68.85       86.77      4.36 o 
  -4   7   9       44.90       43.18      2.78 o 
  -3   7   9     1018.76     1004.28     11.60 o 
  -2   7   9     1709.79     1707.51     15.19 o 
  -1   7   9     1102.32     1169.29     12.78 o 
   0   7   9       26.15       37.68      2.28 o 
   1   7   9        2.71        3.25      1.63 o 
   2   7   9        1.30        7.03      1.88 o 
   3   7   9      467.87      445.49      7.63 o 
   4   7   9        0.44        3.17      2.05 o 
   5   7   9       77.69       65.80      4.53 o 
   6   7   9       59.50       47.54      4.18 o 
   7   7   9       51.76       42.97      4.81 o 
   8   7   9        0.50       -3.18      3.93 o 
   9   7   9        6.83        4.39      5.02 o 
  10   7   9       48.88       46.23      9.30 o 
  11   7   9      142.49      185.67     14.41 o 
  12   7   9        1.06       -1.91      6.57 o 
 -13   8   9      112.86      158.37     20.83 o 
 -12   8   9       63.01       71.67     14.09 o 
 -11   8   9       27.70       34.93     10.25 o 
 -10   8   9       51.66       39.27     10.68 o 
  -9   8   9     1142.80     1126.92     40.36 o 
  -8   8   9       12.99        6.05      6.69 o 
  -7   8   9      247.49      276.93     11.41 o 
  -6   8   9        0.09        3.05      2.75 o 
  -5   8   9     1563.09     1546.24     20.47 o 
  -4   8   9      185.28      165.98      5.30 o 
  -3   8   9      142.83      144.03      4.52 o 
  -2   8   9       32.71       40.14      2.81 o 
  -1   8   9       48.60       47.89      3.10 o 
   0   8   9     2536.21     2507.32     23.36 o 
   1   8   9      181.61      156.16      4.32 o 
   2   8   9      151.23      144.94      4.59 o 
   3   8   9      152.96      144.34      4.95 o 
   4   8   9      215.44      218.28      6.36 o 
   5   8   9      375.13      364.93      9.91 o 
   6   8   9       20.26       20.83      5.53 o 
   7   8   9        9.22        3.59      3.60 o 
   8   8   9      362.45      355.87     15.83 o 
   9   8   9      347.42      375.37     16.93 o 
  10   8   9       81.51       97.48     10.77 o 
  11   8   9       53.45       65.26      9.94 o 
  12   8   9      106.17      118.31     14.96 o 
 -13   9   9      294.01      341.73     40.03 o 
 -12   9   9       32.15       46.31     13.36 o 
 -11   9   9       83.15       97.69     15.85 o 
 -10   9   9       92.64       97.61     15.72 o 
  -9   9   9       14.89       -1.20      7.64 o 
  -8   9   9      317.58      297.44     15.47 o 
  -7   9   9      700.11      681.43     18.53 o 
  -6   9   9     1074.77     1074.38     21.07 o 
  -5   9   9      713.50      677.36     11.73 o 
  -4   9   9       72.78       70.91      4.42 o 
  -3   9   9      653.18      626.61     10.53 o 
  -2   9   9        6.37        3.74      2.27 o 
  -1   9   9      147.39      143.26      4.84 o 
   0   9   9      898.35      834.92     12.87 o 
   1   9   9     1053.66      968.81     14.60 o 
   2   9   9      232.12      216.09      6.19 o 
   3   9   9      212.81      189.64      6.41 o 
   4   9   9      258.03      258.87      8.63 o 
   5   9   9       56.00       45.33      9.90 o 
   6   9   9       90.35       94.26      8.76 o 
   7   9   9      523.65      508.33     15.75 o 
   8   9   9       58.99       70.58      7.65 o 
   9   9   9       88.22      102.53     11.02 o 
  10   9   9       45.64       34.75     10.74 o 
  11   9   9       56.59       45.80     10.95 o 
 -12  10   9       16.11       22.73     17.49 o 
 -11  10   9      225.46      227.38     50.16 o 
 -10  10   9      218.10      234.52     33.33 o 
  -9  10   9      207.84      144.78     16.68 o 
  -8  10   9       40.46       23.32      7.47 o 
  -7  10   9        5.77        2.91      5.90 o 
  -6  10   9      465.35      444.25     13.69 o 
  -5  10   9       10.29       11.66      3.24 o 
  -4  10   9      499.92      523.59     10.85 o 
  -3  10   9      153.58      154.79      6.13 o 
  -2  10   9       18.66       17.73      4.88 o 
  -1  10   9      286.83      292.60     10.28 o 
   0  10   9      149.42      154.93      7.07 o 
   1  10   9       35.53       35.62      6.01 o 
   2  10   9      232.79      234.14      9.92 o 
   3  10   9      263.59      286.52      8.70 o 
   4  10   9        7.36        3.32      3.62 o 
   5  10   9       96.12      101.35      8.80 o 
   6  10   9      356.14      356.17     15.74 o 
   7  10   9        6.02        2.55      5.28 o 
   8  10   9       73.19       73.22      9.18 o 
   9  10   9        0.11        7.30      6.20 o 
  10  10   9        6.05       11.94      7.61 o 
 -11  11   9        9.38       -4.40     15.64 o 
 -10  11   9      159.19      178.22     20.81 o 
  -9  11   9      671.72      605.12     24.12 o 
  -8  11   9      510.72      500.51     18.41 o 
  -7  11   9       13.12        4.67      5.43 o 
  -6  11   9      132.36      132.40     10.08 o 
  -5  11   9      140.89      149.30      7.99 o 
  -4  11   9      229.64      222.38      8.49 o 
  -3  11   9      352.10      330.56     10.17 o 
  -2  11   9        6.15        8.95      3.63 o 
  -1  11   9       64.57       63.65      5.09 o 
   0  11   9       32.53       28.46      3.82 o 
   1  11   9      498.47      474.21     12.07 o 
   2  11   9      524.17      494.75     13.53 o 
   3  11   9        0.05        2.01      3.64 o 
   4  11   9       48.67       53.98      6.29 o 
   5  11   9       35.43       30.44      6.58 o 
   6  11   9      294.20      278.09     14.88 o 
   7  11   9       91.78       97.15     10.05 o 
   8  11   9        1.13        1.45      6.13 o 
   9  11   9       48.14       55.29      9.52 o 
  -9  12   9       95.23       92.86     10.79 o 
  -8  12   9       31.72       33.35      7.72 o 
  -7  12   9        0.20       -3.71      5.39 o 
  -6  12   9      213.36      226.34     13.09 o 
  -5  12   9      146.46      164.34     17.00 o 
  -4  12   9        0.09       -0.72      3.54 o 
  -3  12   9      901.96      910.91     20.99 o 
  -2  12   9       18.24       18.01      4.24 o 
  -1  12   9      260.30      258.92      9.61 o 
   0  12   9       86.00       88.70      6.09 o 
   1  12   9       87.38       95.73      6.58 o 
   2  12   9        5.28        6.38      3.99 o 
   3  12   9      228.37      214.02      9.89 o 
   4  12   9       43.84       54.29      6.10 o 
   5  12   9       33.93       18.49      7.48 o 
   6  12   9       62.20       66.70     10.64 o 
   7  12   9      260.03      301.08     17.99 o 
  -8  13   9       86.08      107.52     13.98 o 
  -7  13   9      138.15      134.96     13.59 o 
  -6  13   9        0.49      -10.90      5.88 o 
  -5  13   9        4.54       -6.12      6.31 o 
  -4  13   9       23.88       20.67      5.65 o 
  -3  13   9       78.02       96.18      7.55 o 
  -2  13   9      962.92      980.39     23.01 o 
  -1  13   9      386.21      428.77     15.85 o 
   0  13   9       95.93       94.19     10.85 o 
   1  13   9      315.56      324.79     10.97 o 
   2  13   9      185.71      215.07     12.35 o 
   3  13   9      243.63      221.97      9.80 o 
   4  13   9      201.33      210.18     12.52 o 
   5  13   9      106.44      127.19     13.99 o 
   6  13   9        9.58       15.30      8.48 o 
  -5  14   9      189.97      219.14     15.96 o 
  -4  14   9      211.91      219.86     15.95 o 
  -3  14   9       30.13       37.15      5.74 o 
  -2  14   9        2.10        5.02      5.08 o 
  -1  14   9      226.23      251.42     12.16 o 
   0  14   9        1.41       -0.51      5.07 o 
   1  14   9       18.96       17.41      6.08 o 
   2  14   9       73.21       71.34      6.85 o 
   3  14   9       40.02       41.82      6.15 o 
 -16   0  10       86.81       97.48     23.43 o 
 -15   0  10       46.56       74.74     20.53 o 
 -14   0  10        7.01        9.70      8.18 o 
 -13   0  10       59.87       91.25     14.01 o 
 -12   0  10      187.22      185.86     14.99 o 
 -11   0  10     1965.78     1960.56     51.77 o 
 -10   0  10     3860.83     3626.18     67.65 o 
  -9   0  10       51.84       60.62      6.17 o 
  -8   0  10      908.03      868.56     18.36 o 
  -7   0  10     1373.71     1555.88     29.17 o 
  -6   0  10     2164.08     2229.74     31.33 o 
  -5   0  10     6796.85     6971.53     97.36 o 
  -4   0  10      763.25      865.39     19.69 o 
  -3   0  10     4921.78     4956.39     57.49 o 
  -2   0  10     1337.85     1288.49     16.75 o 
  -1   0  10     3247.37     3329.53     36.34 o 
   0   0  10     3916.82     3942.37     39.24 o 
   1   0  10       95.68      140.28      2.93 o 
   2   0  10      553.19      611.89      8.20 o 
   3   0  10       31.98       11.88      2.08 o 
   4   0  10       26.28       36.18      2.72 o 
   5   0  10      506.36      570.75     10.90 o 
   6   0  10      377.08      412.18     10.54 o 
   7   0  10       17.71       18.05      4.47 o 
   8   0  10     2018.09     1968.62     44.11 o 
   9   0  10      507.86      531.16     23.80 o 
  10   0  10       63.99       36.78     14.56 o 
  11   0  10      120.45       94.99     21.26 o 
  12   0  10        0.97       -0.37      6.37 o 
  13   0  10      117.43      129.98     16.82 o 
  14   0  10        1.91       -3.22      7.86 o 
 -16   1  10      190.18      265.71     33.10 o 
 -15   1  10       37.39       39.21      9.34 o 
 -14   1  10        3.33        6.92      6.95 o 
 -13   1  10        2.48        8.38      6.43 o 
 -12   1  10      168.37      173.44     10.64 o 
 -11   1  10        9.81       11.27      4.30 o 
 -10   1  10      146.70      168.62      6.98 o 
  -9   1  10        4.16        5.92      2.35 o 
  -8   1  10     1652.52     1606.12     20.05 o 
  -7   1  10     2413.97     2385.80     26.37 o 
  -6   1  10       54.74       62.41      3.00 o 
  -5   1  10        3.26        2.50      1.24 o 
  -4   1  10     2982.38     2944.50     28.20 o 
  -3   1  10      133.17      179.22      3.06 o 
  -2   1  10      409.09      380.78      5.24 o 
  -1   1  10     4483.81     4613.76     33.53 o 
   0   1  10     2546.15     2591.91     18.08 o 
   1   1  10     3450.12     3657.37     24.17 o 
   2   1  10     3691.85     4006.85     27.94 o 
   3   1  10      657.48      595.84      7.12 o 
   4   1  10       39.34       31.32      2.86 o 
   5   1  10     1763.47     1725.37     15.95 o 
   6   1  10      295.58      275.47      6.18 o 
   7   1  10       19.31       18.47      5.01 o 
   8   1  10      103.03      120.25      8.45 o 
   9   1  10      688.52      633.63     25.65 o 
  10   1  10       27.64       29.13      5.14 o 
  11   1  10       54.61       43.98      9.82 o 
  12   1  10       86.50       85.90      9.50 o 
  13   1  10       17.73       17.35      7.18 o 
  14   1  10        0.05        6.73      7.10 o 
 -16   2  10       12.43       27.93     20.57 o 
 -15   2  10      148.25      178.23     18.48 o 
 -14   2  10      235.26      238.36     13.99 o 
 -13   2  10       25.93       45.84      8.99 o 
 -12   2  10       87.40       92.37     10.41 o 
 -11   2  10        0.26        1.07      3.64 o 
 -10   2  10      945.78      889.08     17.03 o 
  -9   2  10       88.19       76.08      4.83 o 
  -8   2  10      946.21      904.21     12.76 o 
  -7   2  10     1196.77     1234.24     15.15 o 
  -6   2  10      152.03      137.27      4.35 o 
  -5   2  10       42.10       73.09      2.81 o 
  -4   2  10     1170.40     1324.33     14.03 o 
  -3   2  10     1445.28     1373.11     13.60 o 
  -2   2  10     2071.28     2283.09     19.84 o 
  -1   2  10     5535.60     5748.89     37.02 o 
   0   2  10     9231.46    10167.25     62.56 o 
   1   2  10     5780.53     6005.07     40.87 o 
   2   2  10     1231.09     1240.62     11.28 o 
   3   2  10      432.56      459.74      6.19 o 
   4   2  10     2300.20     2248.85     22.15 o 
   5   2  10      207.84      212.73      5.48 o 
   6   2  10       26.14       35.52      2.46 o 
   7   2  10     2421.17     2347.68     32.70 o 
   8   2  10      425.46      425.50     10.87 o 
   9   2  10      122.92      131.24      8.40 o 
  10   2  10      231.50      266.03     11.75 o 
  11   2  10        4.67       12.18      4.52 o 
  12   2  10      166.44      176.15     13.77 o 
  13   2  10      152.68      158.20     12.94 o 
  14   2  10      105.04      103.51     13.70 o 
 -16   3  10       15.14       24.46     11.70 o 
 -15   3  10       10.39       -2.91     11.92 o 
 -14   3  10      120.05      117.88     15.88 o 
 -13   3  10      241.04      260.00     13.97 o 
 -12   3  10       30.66       20.19      6.04 o 
 -11   3  10      112.11      116.20      7.74 o 
 -10   3  10     1044.68      980.67     20.32 o 
  -9   3  10      646.71      638.02     14.15 o 
  -8   3  10      159.37      133.80      6.93 o 
  -7   3  10      320.36      302.94      5.60 o 
  -6   3  10      107.40      131.01      4.21 o 
  -5   3  10      470.07      487.35      6.97 o 
  -4   3  10        3.20        8.92      1.54 o 
  -3   3  10     1191.48     1206.45     10.59 o 
  -2   3  10       66.06       97.88      3.13 o 
  -1   3  10     1234.07     1288.84     10.03 o 
   0   3  10      157.97      196.74      6.21 o 
   1   3  10      276.35      330.72      4.04 o 
   2   3  10        5.19       23.36      1.40 o 
   3   3  10     1103.21     1135.78     11.42 o 
   4   3  10      808.78      836.22      9.76 o 
   5   3  10       33.39       33.57      2.49 o 
   6   3  10     1042.19      996.02     16.39 o 
   7   3  10      349.49      323.74     10.24 o 
   8   3  10      122.13      102.39      6.66 o 
   9   3  10     1117.61     1150.50     23.11 o 
  10   3  10      187.98      205.26     12.01 o 
  11   3  10       23.81       42.02      7.38 o 
  12   3  10        0.38        5.68      5.43 o 
  13   3  10       85.74       60.40     13.86 o 
 -15   4  10       42.03       34.32     11.58 o 
 -14   4  10        6.49        6.61      8.93 o 
 -13   4  10      329.50      323.78     23.12 o 
 -12   4  10      290.83      284.80     16.34 o 
 -11   4  10       47.50       51.68      9.42 o 
 -10   4  10       61.72       67.81      6.53 o 
  -9   4  10      561.52      507.47     15.13 o 
  -8   4  10        7.30       16.41      2.78 o 
  -7   4  10      303.61      274.40      6.79 o 
  -6   4  10      585.22      621.58      8.98 o 
  -5   4  10     4947.26     5145.04     48.44 o 
  -4   4  10      291.52      290.75      5.07 o 
  -3   4  10      111.91      144.51      3.72 o 
  -2   4  10      258.57      251.30      3.57 o 
  -1   4  10      171.40      249.69      3.70 o 
   0   4  10     3042.91     3160.58     23.60 o 
   1   4  10      457.49      596.20      5.96 o 
   2   4  10      433.49      375.18      7.84 o 
   3   4  10     1251.60     1328.69     12.12 o 
   4   4  10      188.90      168.41      4.13 o 
   5   4  10        4.07        5.54      1.84 o 
   6   4  10      939.27      847.91     15.31 o 
   7   4  10      144.38      149.35     12.01 o 
   8   4  10      202.14      199.64      9.15 o 
   9   4  10       68.43       60.89      6.15 o 
  10   4  10        1.02        5.33      5.01 o 
  11   4  10       19.23       26.84      6.84 o 
  12   4  10       18.70       22.97      9.30 o 
  13   4  10       71.35       75.62     14.73 o 
 -15   5  10       19.61        8.42     11.58 o 
 -14   5  10        0.31        4.28      8.64 o 
 -13   5  10        3.64       -8.39      7.24 o 
 -12   5  10        9.31        0.84      5.25 o 
 -11   5  10       83.12       72.31      9.57 o 
 -10   5  10        0.32        9.09      4.00 o 
  -9   5  10       14.56        7.79      2.94 o 
  -8   5  10      180.12      148.24      9.42 o 
  -7   5  10     1667.71     1629.33     21.36 o 
  -6   5  10      901.43      818.36     12.60 o 
  -5   5  10        8.59        8.15      1.85 o 
  -4   5  10       34.78       27.82      2.17 o 
  -3   5  10      425.19      377.18      6.38 o 
  -2   5  10      574.79      568.18      6.39 o 
  -1   5  10     1590.19     1532.43     13.21 o 
   0   5  10       22.22       21.37      1.54 o 
   1   5  10     1063.38     1070.75      9.41 o 
   2   5  10      307.91      311.63      4.95 o 
   3   5  10       53.75       47.87      2.18 o 
   4   5  10     2427.87     2405.09     23.41 o 
   5   5  10       27.20       18.19      2.91 o 
   6   5  10     2834.12     2759.84     37.28 o 
   7   5  10      474.83      451.00     13.23 o 
   8   5  10      298.84      300.78     11.45 o 
   9   5  10      162.63      183.84     17.64 o 
  10   5  10       39.02       34.89      6.97 o 
  11   5  10      207.90      216.53     13.81 o 
  12   5  10      315.98      311.59     16.91 o 
  13   5  10      164.05      171.06     14.24 o 
 -15   6  10       33.78       41.56     21.19 o 
 -14   6  10       26.18       23.68     11.69 o 
 -13   6  10      265.92      287.28     23.35 o 
 -12   6  10      539.82      600.13     53.36 o 
 -11   6  10      123.24       97.77     27.93 o 
 -10   6  10      577.18      507.93     18.69 o 
  -9   6  10       99.53      118.85      8.14 o 
  -8   6  10        0.93        1.58      3.42 o 
  -7   6  10      193.20      206.04      8.71 o 
  -6   6  10      822.37      818.29     15.59 o 
  -5   6  10      208.91      200.79      5.68 o 
  -4   6  10      332.72      304.84      6.12 o 
  -3   6  10      563.02      504.15      7.13 o 
  -2   6  10      230.20      242.65      4.04 o 
  -1   6  10        5.02        8.20      1.46 o 
   0   6  10     1784.84     1770.69     16.23 o 
   1   6  10      816.40      809.40      8.47 o 
   2   6  10      171.61      160.28      4.12 o 
   3   6  10     1006.87      970.33     10.85 o 
   4   6  10       99.62       92.55      4.36 o 
   5   6  10        0.04        1.40      2.33 o 
   6   6  10        3.17        9.93      2.94 o 
   7   6  10      776.49      772.29     18.47 o 
   8   6  10       65.44       42.93      6.82 o 
   9   6  10      101.29      115.39     11.72 o 
  10   6  10      147.70      163.64     12.33 o 
  11   6  10       28.13       31.30      7.58 o 
  12   6  10        3.37        1.41      5.92 o 
 -14   7  10       27.59       29.42     12.88 o 
 -13   7  10       11.54       11.63      9.43 o 
 -12   7  10       62.69       73.24     13.86 o 
 -11   7  10        6.12       22.75     14.33 o 
 -10   7  10       92.05       99.24     25.29 o 
  -9   7  10       13.66        5.14      6.54 o 
  -8   7  10       19.18       28.55      5.64 o 
  -7   7  10      259.00      274.73     11.54 o 
  -6   7  10      317.20      302.62      7.83 o 
  -5   7  10        1.24        4.38      2.20 o 
  -4   7  10      356.16      369.07      6.97 o 
  -3   7  10       43.92       45.01      2.67 o 
  -2   7  10      196.60      165.70      3.83 o 
  -1   7  10       45.59       37.67      2.37 o 
   0   7  10       27.76       38.33      2.34 o 
   1   7  10      366.98      354.76      6.08 o 
   2   7  10      492.29      482.27      7.55 o 
   3   7  10      136.66      139.81      4.47 o 
   4   7  10       78.61       80.88      3.82 o 
   5   7  10       24.85       31.68      3.67 o 
   6   7  10      126.08      106.94      5.94 o 
   7   7  10       26.45       26.18      4.45 o 
   8   7  10        1.87        0.56      4.38 o 
   9   7  10       39.58       49.64      7.87 o 
  10   7  10        0.09        7.46      5.99 o 
  11   7  10       19.82       10.47      6.58 o 
  12   7  10       16.73       18.77      7.64 o 
 -13   8  10       71.82      104.54     18.08 o 
 -12   8  10        0.42        7.17      9.24 o 
 -11   8  10      211.84      206.22     19.73 o 
 -10   8  10       48.43       43.24     11.22 o 
  -9   8  10      206.97      221.98     38.19 o 
  -8   8  10      899.86      864.15     36.55 o 
  -7   8  10      315.03      287.29     11.13 o 
  -6   8  10       52.62       75.07      5.14 o 
  -5   8  10      542.09      513.45     10.30 o 
  -4   8  10     3508.69     3407.46     34.70 o 
  -3   8  10      553.60      510.37      8.55 o 
  -2   8  10     1037.91      915.07     11.76 o 
  -1   8  10      176.45      155.12      4.36 o 
   0   8  10      450.04      424.54      7.38 o 
   1   8  10       86.77       66.01      3.14 o 
   2   8  10       19.01       22.29      2.52 o 
   3   8  10        6.61        2.62      2.19 o 
   4   8  10       21.20       18.98      3.10 o 
   5   8  10      707.62      696.78     17.44 o 
   6   8  10       44.75       31.68      5.72 o 
   7   8  10       21.51       19.10      4.86 o 
   8   8  10        5.14       14.03      5.52 o 
   9   8  10      170.89      202.63     14.16 o 
  10   8  10      166.32      179.53     13.61 o 
  11   8  10       29.13       33.49      8.29 o 
 -13   9  10      123.43       99.51     27.43 o 
 -12   9  10       24.48       22.95     11.69 o 
 -11   9  10       51.12       38.28     22.29 o 
 -10   9  10       38.92       58.95     13.00 o 
  -9   9  10        5.08        6.23     15.01 o 
  -8   9  10      310.36      300.22     15.56 o 
  -7   9  10       52.46       56.52      6.70 o 
  -6   9  10       31.32       26.32      5.93 o 
  -5   9  10      608.43      563.70     11.37 o 
  -4   9  10       44.96       49.71      3.63 o 
  -3   9  10      107.96      105.35      5.05 o 
  -2   9  10        0.25       -0.88      2.14 o 
  -1   9  10      898.62      857.96     12.32 o 
   0   9  10     1424.98     1338.94     17.78 o 
   1   9  10       11.31        9.92      2.31 o 
   2   9  10       68.61       66.94      4.89 o 
   3   9  10      143.74      142.02      5.74 o 
   4   9  10       24.61       17.99      3.74 o 
   5   9  10       26.65       30.78      5.70 o 
   6   9  10        8.34        3.33      5.40 o 
   7   9  10        1.67        0.73      4.29 o 
   8   9  10       98.11      109.44     10.30 o 
   9   9  10       61.96       59.48      9.31 o 
  10   9  10        1.30        5.74      6.52 o 
  11   9  10        1.78       -3.46      7.45 o 
 -12  10  10       43.61       50.46     21.56 o 
 -11  10  10       32.69       36.51     12.39 o 
 -10  10  10       12.14       14.90     14.35 o 
  -9  10  10        0.03        9.65      8.07 o 
  -8  10  10       31.13       24.12      7.55 o 
  -7  10  10        0.97        0.94      4.65 o 
  -6  10  10       81.94      101.39      8.68 o 
  -5  10  10      169.20      179.24      7.18 o 
  -4  10  10      400.34      398.67     10.49 o 
  -3  10  10        0.02        2.48      2.92 o 
  -2  10  10      464.64      417.89     10.77 o 
  -1  10  10      124.78      101.01      7.10 o 
   0  10  10        6.27        2.18      2.49 o 
   1  10  10       10.41        6.29      3.33 o 
   2  10  10       33.45       27.97      4.50 o 
   3  10  10       80.32       56.06      4.81 o 
   4  10  10      439.42      476.82     13.19 o 
   5  10  10      175.74      172.01     15.46 o 
   6  10  10       18.90       17.12      5.78 o 
   7  10  10        0.75        0.03      5.17 o 
   8  10  10       46.00       64.54      8.84 o 
   9  10  10       50.77       57.96      8.38 o 
  10  10  10        3.25        0.68      7.05 o 
 -11  11  10       30.51       54.16     21.89 o 
 -10  11  10       91.21      100.60     16.64 o 
  -9  11  10       95.69      105.02     10.66 o 
  -8  11  10        0.53       13.11      6.25 o 
  -7  11  10       92.72       95.86      9.46 o 
  -6  11  10      181.43      165.49     11.06 o 
  -5  11  10        0.19        5.43      3.56 o 
  -4  11  10      224.55      228.04      9.10 o 
  -3  11  10       15.97       18.78      3.80 o 
  -2  11  10       66.58       59.45      5.31 o 
  -1  11  10       94.47       72.60      5.25 o 
   0  11  10      351.10      351.42     10.29 o 
   1  11  10       93.31       92.57      6.24 o 
   2  11  10        2.63       11.91      4.13 o 
   3  11  10       70.42       68.58      6.29 o 
   4  11  10        0.26        3.72      4.14 o 
   5  11  10       23.15       32.15      7.63 o 
   6  11  10       47.61       37.45      7.26 o 
   7  11  10       21.14       16.18      8.84 o 
   8  11  10      442.54      462.47     18.90 o 
   9  11  10       43.49       44.75      9.28 o 
  -9  12  10      106.88      111.37     11.47 o 
  -8  12  10        9.75       18.27      6.78 o 
  -7  12  10       18.77       21.84      7.00 o 
  -6  12  10      109.91       93.58     10.98 o 
  -5  12  10       38.59       31.05      8.07 o 
  -4  12  10       42.32       48.93      6.00 o 
  -3  12  10       56.73       70.50      6.03 o 
  -2  12  10      140.40      119.10      7.14 o 
  -1  12  10       50.79       41.33      5.24 o 
   0  12  10        3.01        1.92      4.93 o 
   1  12  10       60.88       64.47      5.84 o 
   2  12  10      342.27      368.92     11.49 o 
   3  12  10      169.25      172.49      9.09 o 
   4  12  10      126.69      147.18      8.43 o 
   5  12  10       11.90        5.84      7.09 o 
   6  12  10      125.31      130.56     13.19 o 
   7  12  10        3.36       10.92      8.18 o 
  -8  13  10       20.77       20.30      9.20 o 
  -7  13  10        2.39        0.78      7.08 o 
  -6  13  10        5.33        3.18     11.25 o 
  -5  13  10        2.86       -1.99      6.53 o 
  -4  13  10       24.56       15.27      4.98 o 
  -3  13  10        1.71        7.53      4.18 o 
  -2  13  10       60.46       64.36      7.36 o 
  -1  13  10       91.68       87.85      8.69 o 
   0  13  10        9.21       11.09      5.13 o 
   1  13  10       12.70        8.92      4.42 o 
   2  13  10       55.27       57.00      6.74 o 
   3  13  10      156.48      170.04      8.85 o 
   4  13  10        4.32        6.03      6.00 o 
   5  13  10        0.02       14.76      7.76 o 
   6  13  10        1.87       12.11      8.21 o 
  -5  14  10       61.72       62.83     12.86 o 
  -4  14  10       30.67       33.96      6.43 o 
  -3  14  10        0.85        2.23      4.82 o 
  -2  14  10        2.90        8.95      5.32 o 
  -1  14  10        2.59        6.77      4.90 o 
   0  14  10        4.62       -0.11      5.12 o 
   1  14  10       75.57       68.57      7.84 o 
   2  14  10       58.25       57.29      6.46 o 
   3  14  10      102.53      112.45      7.86 o 
 -16   1  11       47.09       27.80     12.75 o 
 -15   1  11        1.83       14.64     10.79 o 
 -14   1  11       26.36       26.32      7.78 o 
 -13   1  11      144.20      132.36     12.13 o 
 -12   1  11       26.88       30.24      5.82 o 
 -11   1  11      119.78      117.47      9.26 o 
 -10   1  11     3188.05     3156.68     46.41 o 
  -9   1  11     3045.39     3049.43     37.03 o 
  -8   1  11      137.63      139.13      5.44 o 
  -7   1  11      104.73      160.37      6.20 o 
  -6   1  11      149.08      164.54      4.64 o 
  -5   1  11     2590.16     2796.58     28.86 o 
  -4   1  11       14.84       23.35      1.45 o 
  -3   1  11      207.39      197.91      3.37 o 
  -2   1  11      363.92      380.87      4.32 o 
  -1   1  11       81.57       84.03      1.96 o 
   0   1  11     2266.51     2396.41     17.63 o 
   1   1  11      500.35      584.66      5.23 o 
   2   1  11      415.64      466.49      4.51 o 
   3   1  11     2933.03     3118.65     27.59 o 
   4   1  11        0.60        2.64      1.16 o 
   5   1  11      797.19      809.75     13.56 o 
   6   1  11      129.39      130.10      4.75 o 
   7   1  11      589.19      579.92     13.70 o 
   8   1  11      179.31      180.04     10.10 o 
   9   1  11      495.26      407.94     16.71 o 
  10   1  11      600.95      588.97     19.06 o 
  11   1  11       23.74       10.33      4.98 o 
  12   1  11       14.76       16.92      5.97 o 
  13   1  11       12.15       11.24      6.19 o 
  14   1  11        3.03       12.65     10.32 o 
 -16   2  11        5.15       32.05     17.89 o 
 -15   2  11       56.11       75.17      9.90 o 
 -14   2  11       37.91       40.43      7.54 o 
 -13   2  11      537.34      578.67     19.44 o 
 -12   2  11       50.48       43.56     10.67 o 
 -11   2  11      277.32      254.37     13.67 o 
 -10   2  11      157.80      179.00      8.03 o 
  -9   2  11       47.91       42.53      3.83 o 
  -8   2  11       14.73        9.60      2.43 o 
  -7   2  11      568.84      557.58      8.84 o 
  -6   2  11       38.42       52.23      3.32 o 
  -5   2  11      414.38      394.56      7.17 o 
  -4   2  11      420.10      610.90      7.92 o 
  -3   2  11       53.07       38.27      1.82 o 
  -2   2  11      438.21      412.02      4.95 o 
  -1   2  11      187.23      177.31      2.88 o 
   0   2  11       30.16       58.04      2.18 o 
   1   2  11       53.58       56.51      1.74 o 
   2   2  11       71.01       83.33      2.14 o 
   3   2  11        7.39        9.13      1.81 o 
   4   2  11       11.04       10.61      1.58 o 
   5   2  11       77.91       66.86      3.95 o 
   6   2  11     1115.31     1102.66     16.39 o 
   7   2  11      839.89      827.26     16.45 o 
   8   2  11        4.48       -0.75      2.71 o 
   9   2  11      506.03      481.83     16.06 o 
  10   2  11        0.14        0.55      3.54 o 
  11   2  11       39.74       28.11      5.71 o 
  12   2  11      114.82      120.67     11.31 o 
  13   2  11        0.22        1.67      5.69 o 
 -16   3  11      140.39      174.61     20.31 o 
 -15   3  11        0.32        8.17      9.84 o 
 -14   3  11        0.78        8.48      7.10 o 
 -13   3  11       12.53       10.85      5.88 o 
 -12   3  11      188.91      207.29     11.98 o 
 -11   3  11        0.25       -2.65      4.20 o 
 -10   3  11      797.29      755.18     17.42 o 
  -9   3  11       15.74       20.20      5.10 o 
  -8   3  11      259.02      229.61      6.59 o 
  -7   3  11     1038.08     1066.41     14.76 o 
  -6   3  11     2112.63     2190.99     30.09 o 
  -5   3  11     4250.47     4533.79     47.02 o 
  -4   3  11      372.85      470.68      5.92 o 
  -3   3  11       23.34       20.14      1.24 o 
  -2   3  11     1707.65     1829.80     16.03 o 
  -1   3  11     4017.79     4298.94     29.79 o 
   0   3  11     3482.02     3623.59     26.40 o 
   1   3  11     2649.02     2874.92     21.66 o 
   2   3  11       77.12      129.19      2.67 o 
   3   3  11      340.71      299.25      4.27 o 
   4   3  11      113.07       96.63      2.92 o 
   5   3  11      955.87      909.89     19.53 o 
   6   3  11       60.17       72.55      4.54 o 
   7   3  11      178.03      183.92      8.27 o 
   8   3  11      184.79      193.31      8.83 o 
   9   3  11      169.69      133.67     11.70 o 
  10   3  11        5.17        6.79      4.80 o 
  11   3  11      150.18      168.43     12.11 o 
  12   3  11      134.46      163.02     12.70 o 
  13   3  11       55.46       68.46     11.50 o 
 -15   4  11       19.40       12.07     13.04 o 
 -14   4  11       10.83        5.51     15.84 o 
 -13   4  11     1086.81     1174.75     43.30 o 
 -12   4  11        1.26        0.39      4.56 o 
 -11   4  11        0.09       -0.55      3.70 o 
 -10   4  11       92.08       74.10      6.44 o 
  -9   4  11      262.24      234.74      9.52 o 
  -8   4  11     1211.89     1244.52     19.37 o 
  -7   4  11      535.22      562.27     16.39 o 
  -6   4  11        2.02       -0.47      1.53 o 
  -5   4  11      205.02      226.95      5.53 o 
  -4   4  11     2291.06     2463.87     23.78 o 
  -3   4  11     1618.04     1495.41     14.48 o 
  -2   4  11      167.13      225.90      3.77 o 
  -1   4  11      214.94      284.99      4.15 o 
   0   4  11      678.79      753.81      8.10 o 
   1   4  11     2291.81     2300.93     17.03 o 
   2   4  11     1151.83     1101.21     11.14 o 
   3   4  11      194.21      158.18      3.63 o 
   4   4  11     2764.72     2683.47     26.94 o 
   5   4  11       24.80       21.36      2.76 o 
   6   4  11     1832.85     1821.84     26.63 o 
   7   4  11      389.14      346.09     11.33 o 
   8   4  11       91.32       72.13      6.45 o 
   9   4  11      501.28      512.91     21.34 o 
  10   4  11      560.82      561.56     20.19 o 
  11   4  11       11.99        5.54      5.43 o 
  12   4  11      482.50      615.07     22.20 o 
  13   4  11        2.71       13.85      7.57 o 
 -15   5  11       93.66       98.89     17.89 o 
 -14   5  11       70.79       72.73     14.88 o 
 -13   5  11       10.81        3.62      8.52 o 
 -12   5  11       37.27       56.71     12.02 o 
 -11   5  11        9.57        8.23      4.01 o 
 -10   5  11      152.04      128.31     12.26 o 
  -9   5  11        7.98       15.90      3.89 o 
  -8   5  11       59.48       37.03      4.50 o 
  -7   5  11     1344.26     1335.71     20.52 o 
  -6   5  11       35.36       57.59      3.58 o 
  -5   5  11      928.10      849.28     11.65 o 
  -4   5  11      374.17      314.46      5.31 o 
  -3   5  11      294.98      243.44      4.59 o 
  -2   5  11       25.42       31.45      2.43 o 
  -1   5  11        2.54        0.54      1.06 o 
   0   5  11     5255.95     5321.77     37.41 o 
   1   5  11      600.47      595.42      6.57 o 
   2   5  11        0.41        1.81      1.19 o 
   3   5  11       60.22       55.39      3.15 o 
   4   5  11     2236.68     2192.66     22.83 o 
   5   5  11      354.94      375.74      9.18 o 
   6   5  11      764.89      757.06     15.20 o 
   7   5  11      710.59      727.64     17.45 o 
   8   5  11        3.48        6.11      4.00 o 
   9   5  11      189.15      175.92     11.49 o 
  10   5  11      260.08      277.33     21.40 o 
  11   5  11      116.55      115.45     13.90 o 
  12   5  11       45.18       47.45      9.98 o 
  13   5  11       27.13       23.10     10.79 o 
 -14   6  11       21.18       47.25     13.13 o 
 -13   6  11       16.72       25.28     10.44 o 
 -12   6  11       20.06        8.21      8.46 o 
 -11   6  11      141.38      125.88     40.71 o 
 -10   6  11        3.98       11.71      4.56 o 
  -9   6  11        1.60        1.34      4.25 o 
  -8   6  11      118.04      126.16      8.05 o 
  -7   6  11      905.01      773.49     18.96 o 
  -6   6  11      901.57      915.91     13.06 o 
  -5   6  11     1703.70     1630.25     20.33 o 
  -4   6  11     1231.60     1232.34     16.23 o 
  -3   6  11     1924.71     1905.96     18.65 o 
  -2   6  11     1043.99     1030.54     10.11 o 
  -1   6  11     1165.91     1081.79     11.09 o 
   0   6  11      180.53      230.62      4.43 o 
   1   6  11       89.80       94.64      3.03 o 
   2   6  11      579.99      622.10      8.15 o 
   3   6  11     1491.37     1404.93     15.50 o 
   4   6  11      217.41      222.51      5.44 o 
   5   6  11      928.74      884.81     14.38 o 
   6   6  11      169.73      168.83      6.84 o 
   7   6  11       24.99       20.87      4.66 o 
   8   6  11       36.94       28.78      6.19 o 
   9   6  11        5.85        1.30      4.64 o 
  10   6  11      402.45      444.91     18.01 o 
  11   6  11        0.11        2.68      5.86 o 
  12   6  11      136.04      197.28     15.83 o 
 -14   7  11       65.09       69.36     24.12 o 
 -13   7  11        5.20       -0.42      8.00 o 
 -12   7  11       40.98       51.15     15.53 o 
 -11   7  11      116.20      104.04     14.93 o 
 -10   7  11      538.12      525.50     26.57 o 
  -9   7  11      200.99      210.36     39.60 o 
  -8   7  11      672.74      687.11     24.73 o 
  -7   7  11      805.14      731.03     17.14 o 
  -6   7  11       32.81       29.90      3.83 o 
  -5   7  11      447.29      436.06      8.85 o 
  -4   7  11       13.78        9.92      2.19 o 
  -3   7  11      468.03      485.84      8.03 o 
  -2   7  11      422.80      406.18      6.11 o 
  -1   7  11      206.34      215.42      4.70 o 
   0   7  11       69.08       97.90      3.23 o 
   1   7  11      989.04      954.14     11.20 o 
   2   7  11      105.22       90.28      3.54 o 
   3   7  11        0.33        0.49      1.79 o 
   4   7  11       37.81       36.28      3.21 o 
   5   7  11      546.93      571.87     13.32 o 
   6   7  11      206.37      201.98      8.45 o 
   7   7  11       13.52        6.39      3.61 o 
   8   7  11       13.13       13.81      5.24 o 
   9   7  11        6.32       15.86      6.04 o 
  10   7  11       34.14       27.90     10.30 o 
  11   7  11       34.61       46.95      8.68 o 
  12   7  11      177.07      214.64     18.28 o 
 -13   8  11       84.13       92.32     16.73 o 
 -12   8  11      303.24      275.18     57.71 o 
 -11   8  11       83.62       86.44     31.72 o 
 -10   8  11      640.46      651.95     30.97 o 
  -9   8  11        3.99        6.35     10.30 o 
  -8   8  11      160.23      161.54     15.64 o 
  -7   8  11      321.69      358.76     11.20 o 
  -6   8  11        9.57        5.12      2.87 o 
  -5   8  11      660.58      649.92     11.75 o 
  -4   8  11     2408.73     2370.59     25.97 o 
  -3   8  11        0.02       -2.91      1.77 o 
  -2   8  11       70.36       72.72      3.64 o 
  -1   8  11      347.47      289.94      6.26 o 
   0   8  11       36.30       37.12      2.99 o 
   1   8  11      414.35      417.34      6.96 o 
   2   8  11        4.31        4.22      1.99 o 
   3   8  11      118.27      111.68      4.54 o 
   4   8  11      478.72      466.31     15.34 o 
   5   8  11        5.42       10.06      3.60 o 
   6   8  11        6.36        5.05      3.77 o 
   7   8  11       14.31        8.75      4.38 o 
   8   8  11      398.84      426.65     17.44 o 
   9   8  11       11.12       10.99      6.22 o 
  10   8  11      158.60      201.66     17.93 o 
  11   8  11        1.48       -0.15      6.55 o 
 -13   9  11       64.89       82.87     25.72 o 
 -12   9  11       41.85       46.26     13.39 o 
 -11   9  11      443.97      523.59     29.92 o 
 -10   9  11      350.03      390.75     32.34 o 
  -9   9  11       28.05       16.33      8.68 o 
  -8   9  11        1.31        3.74      5.24 o 
  -7   9  11       34.92       43.21      5.53 o 
  -6   9  11      167.88      170.23      7.84 o 
  -5   9  11      932.39      928.95     15.87 o 
  -4   9  11      230.77      216.62      6.37 o 
  -3   9  11      332.44      360.98      8.32 o 
  -2   9  11        0.12        5.50      2.32 o 
  -1   9  11       65.76       56.72      3.54 o 
   0   9  11      449.52      483.49      9.42 o 
   1   9  11      161.56      161.47      5.71 o 
   2   9  11      228.67      226.24      7.34 o 
   3   9  11      359.89      326.53      8.92 o 
   4   9  11     1002.99     1017.85     18.40 o 
   5   9  11       37.56       39.50      5.67 o 
   6   9  11       82.97       81.12      7.51 o 
   7   9  11       13.15       14.07      5.11 o 
   8   9  11       40.26       29.26      6.05 o 
   9   9  11      167.56      159.73     13.03 o 
  10   9  11      408.23      446.88     23.74 o 
 -12  10  11        1.16       12.74     17.25 o 
 -11  10  11      370.84      377.99     27.44 o 
 -10  10  11        1.01        0.40      8.37 o 
  -9  10  11       54.59       29.37      7.80 o 
  -8  10  11        6.29        5.00      5.24 o 
  -7  10  11       31.20       20.87      6.73 o 
  -6  10  11       81.43       74.63      8.86 o 
  -5  10  11      115.45      125.11      9.04 o 
  -4  10  11        3.92        4.28      2.90 o 
  -3  10  11      131.74      124.51      5.98 o 
  -2  10  11      483.37      485.10     12.88 o 
  -1  10  11      328.94      361.91      7.98 o 
   0  10  11      207.76      181.51      6.26 o 
   1  10  11      160.34      149.35      6.78 o 
   2  10  11      218.57      218.12      8.95 o 
   3  10  11      335.15      331.69     12.17 o 
   4  10  11       78.45       73.56      6.29 o 
   5  10  11      149.86      136.20     10.20 o 
   6  10  11      176.14      182.13     11.60 o 
   7  10  11       92.21       92.34     10.34 o 
   8  10  11       43.29       40.26      7.37 o 
   9  10  11      100.89       98.80     11.26 o 
 -11  11  11       21.52       27.64     18.41 o 
 -10  11  11        6.76        8.81      6.95 o 
  -9  11  11      878.04      847.03     24.91 o 
  -8  11  11       24.20       23.12      6.89 o 
  -7  11  11      228.80      233.42     12.92 o 
  -6  11  11      231.11      220.64     12.12 o 
  -5  11  11        0.97       -4.73      7.15 o 
  -4  11  11      467.25      434.90     11.57 o 
  -3  11  11      825.28      831.32     15.60 o 
  -2  11  11       98.49       82.25      6.04 o 
  -1  11  11      203.42      199.97      8.30 o 
   0  11  11      223.32      209.51     10.08 o 
   1  11  11       11.98       10.16      4.10 o 
   2  11  11       19.57       15.66      4.36 o 
   3  11  11      113.50      118.07      7.52 o 
   4  11  11      103.22      104.11      9.63 o 
   5  11  11      352.46      355.33     20.14 o 
   6  11  11        0.53        1.47      8.69 o 
   7  11  11        5.41        8.31      6.53 o 
   8  11  11       45.03       49.28      8.96 o 
  -9  12  11      264.31      242.20     14.94 o 
  -8  12  11       19.27        8.83      7.42 o 
  -7  12  11       46.72       51.77      8.27 o 
  -6  12  11       53.34       31.78      8.27 o 
  -5  12  11      267.64      278.76     16.17 o 
  -4  12  11      422.79      489.40     14.14 o 
  -3  12  11       80.58       88.02      7.94 o 
  -2  12  11        2.97       -1.71      3.50 o 
  -1  12  11      268.76      265.81     10.13 o 
   0  12  11        4.86        8.04      4.53 o 
   1  12  11        3.41        6.58      3.88 o 
   2  12  11      110.18      119.77     10.59 o 
   3  12  11      493.24      527.41     14.85 o 
   4  12  11      114.02      147.38      8.43 o 
   5  12  11      140.00      151.39     13.44 o 
   6  12  11       32.47       33.09      8.92 o 
   7  12  11       16.50       27.20      9.04 o 
  -7  13  11        0.32       -4.87      7.09 o 
  -6  13  11      105.48      103.83     12.16 o 
  -5  13  11       70.95       73.83     10.62 o 
  -4  13  11      283.23      293.78     11.55 o 
  -3  13  11        8.80        2.97      4.34 o 
  -2  13  11       19.08       18.01      4.86 o 
  -1  13  11      175.38      185.72     10.33 o 
   0  13  11      600.46      628.71     17.66 o 
   1  13  11      147.91      148.98      8.16 o 
   2  13  11       16.50       15.29      4.78 o 
   3  13  11      156.74      161.54      8.69 o 
   4  13  11       23.56       15.30      6.76 o 
   5  13  11        2.11        6.51      7.32 o 
  -5  14  11      106.82      118.19     12.07 o 
  -4  14  11       18.89       11.55      5.09 o 
  -3  14  11       58.89       57.07      6.89 o 
  -2  14  11      114.03      136.57      9.57 o 
  -1  14  11       33.14       23.45      6.92 o 
   0  14  11        2.60        9.33      5.68 o 
   1  14  11       50.21       62.96      7.69 o 
   2  14  11       47.11       32.53      5.79 o 
 -16   0  12        3.85        4.71     14.68 o 
 -15   0  12       31.15       59.78     19.65 o 
 -14   0  12        3.93        6.41     12.54 o 
 -13   0  12       27.27       15.67      8.14 o 
 -12   0  12       34.63       38.96      9.20 o 
 -11   0  12      255.83      274.15     16.35 o 
 -10   0  12      398.36      351.78     20.59 o 
  -9   0  12      274.20      269.08     12.84 o 
  -8   0  12      269.10      279.97     12.69 o 
  -7   0  12      573.71      633.05     13.81 o 
  -6   0  12       16.02       39.22      7.87 o 
  -5   0  12     3027.31     3462.92     52.10 o 
  -4   0  12      875.23     1004.92     13.39 o 
  -3   0  12    11634.02    12918.67    148.60 o 
  -2   0  12     1122.90     1152.53     12.84 o 
  -1   0  12      126.97       73.90      3.26 o 
   0   0  12     1936.81     2124.71     25.99 o 
   1   0  12      222.65      228.98      4.62 o 
   2   0  12     1576.89     1459.04     15.75 o 
   3   0  12        6.50        1.59      1.61 o 
   4   0  12     6124.46     6057.51     80.88 o 
   5   0  12      119.56      114.41      4.48 o 
   6   0  12      189.18      184.73      7.65 o 
   7   0  12      457.06      439.57     13.83 o 
   8   0  12      391.24      375.22     30.48 o 
   9   0  12       57.82       76.58     11.35 o 
  10   0  12      115.23      105.42     13.30 o 
  11   0  12       81.70       77.60     12.80 o 
  12   0  12      137.67      125.28     19.58 o 
  13   0  12       13.30       15.73      9.22 o 
 -16   1  12       20.22       21.61      9.51 o 
 -15   1  12       12.49       18.62     10.70 o 
 -14   1  12      477.62      493.76     21.49 o 
 -13   1  12      274.49      269.20     15.93 o 
 -12   1  12        4.00        1.09      5.21 o 
 -11   1  12      160.12      161.25     11.43 o 
 -10   1  12      145.01      166.04      9.14 o 
  -9   1  12     4259.57     4254.58     53.70 o 
  -8   1  12       59.56       60.93      4.62 o 
  -7   1  12      683.00      599.10     10.65 o 
  -6   1  12      332.54      382.67      8.23 o 
  -5   1  12      120.45      120.72      3.71 o 
  -4   1  12       12.15        9.87      0.99 o 
  -3   1  12     1054.87     1113.63     11.05 o 
  -2   1  12      900.66      842.91      7.45 o 
  -1   1  12      138.95      180.48      3.06 o 
   0   1  12     2440.42     2576.28     21.81 o 
   1   1  12     1244.89     1275.61     11.51 o 
   2   1  12     1590.03     1640.52     13.51 o 
   3   1  12      586.26      702.67      7.89 o 
   4   1  12      366.51      335.87      8.96 o 
   5   1  12      301.97      279.63      6.12 o 
   6   1  12      183.54      150.52      6.40 o 
   7   1  12       26.20       29.08      3.46 o 
   8   1  12        8.33        6.62      2.93 o 
   9   1  12       13.94       15.27      4.44 o 
  10   1  12      151.37      142.10     10.53 o 
  11   1  12       11.83       20.90      5.73 o 
  12   1  12       45.00       42.33      7.58 o 
  13   1  12       16.86       34.26      8.33 o 
 -16   2  12       28.12       61.73     21.58 o 
 -15   2  12        3.44       12.21      8.26 o 
 -14   2  12       10.27       10.27      6.21 o 
 -13   2  12      136.66      153.01     11.24 o 
 -12   2  12       20.85       10.27      5.40 o 
 -11   2  12       31.54       33.80      6.25 o 
 -10   2  12      148.34      136.03      8.99 o 
  -9   2  12        1.38       -1.01      2.26 o 
  -8   2  12     1512.00     1463.17     19.39 o 
  -7   2  12      789.06      625.43     10.48 o 
  -6   2  12     1513.99     1475.96     16.72 o 
  -5   2  12     1178.52     1420.96     15.40 o 
  -4   2  12        3.15        0.64      0.80 o 
  -3   2  12      202.69      198.45      3.27 o 
  -2   2  12      393.63      503.44      5.19 o 
  -1   2  12     5252.64     5631.48     41.31 o 
   0   2  12    12774.08    12832.76     87.64 o 
   1   2  12        1.25        3.09      0.84 o 
   2   2  12      149.93      170.87      2.85 o 
   3   2  12      995.25     1000.07     10.67 o 
   4   2  12       34.18       27.32      2.10 o 
   5   2  12       35.95       43.26      5.88 o 
   6   2  12     1807.07     1747.69     23.35 o 
   7   2  12      314.57      311.00      9.27 o 
   8   2  12        2.10        6.76      3.06 o 
   9   2  12      510.28      500.60     15.08 o 
  10   2  12        1.77        0.34      3.74 o 
  11   2  12        5.94        2.30      4.74 o 
  12   2  12       82.57      102.10     10.72 o 
  13   2  12        0.06       10.82      7.65 o 
 -16   3  12        1.27       -4.25      9.63 o 
 -15   3  12        1.76        4.35      8.08 o 
 -14   3  12      224.14      253.58     16.56 o 
 -13   3  12      660.32      646.49     20.83 o 
 -12   3  12      256.98      224.05     12.46 o 
 -11   3  12      806.56      824.95     22.14 o 
 -10   3  12      397.35      365.70     11.78 o 
  -9   3  12      126.66      154.67      7.88 o 
  -8   3  12     4457.25     4147.81     48.19 o 
  -7   3  12        0.02        2.52      1.60 o 
  -6   3  12        7.71        7.74      1.92 o 
  -5   3  12      883.86      937.76     13.34 o 
  -4   3  12       61.95       72.54      2.57 o 
  -3   3  12     1044.26     1169.92     10.97 o 
  -2   3  12     2915.10     3094.24     25.17 o 
  -1   3  12       28.79       33.03      1.41 o 
   0   3  12        7.98        4.61      1.13 o 
   1   3  12     3184.86     3057.15     23.01 o 
   2   3  12     1730.97     1788.18     15.51 o 
   3   3  12      116.57      209.95      3.72 o 
   4   3  12      260.43      268.23      6.25 o 
   5   3  12      543.86      470.50      9.56 o 
   6   3  12     1063.62     1082.11     18.18 o 
   7   3  12      504.98      526.66     25.34 o 
   8   3  12      108.48      135.90      7.88 o 
   9   3  12       72.37       72.63      8.08 o 
  10   3  12       42.61       47.03     13.40 o 
  11   3  12      307.17      329.00     23.34 o 
  12   3  12      235.41      225.06     14.47 o 
  13   3  12       25.83       26.56      9.89 o 
 -15   4  12       55.82       72.24     14.58 o 
 -14   4  12      175.37      213.48     27.29 o 
 -13   4  12      222.67      245.39     13.75 o 
 -12   4  12      168.21      147.04     10.82 o 
 -11   4  12      100.24       77.17     10.21 o 
 -10   4  12      267.82      288.16     11.42 o 
  -9   4  12      349.18      350.31     13.19 o 
  -8   4  12     1322.04     1285.95     20.03 o 
  -7   4  12      238.97      268.49      8.55 o 
  -6   4  12      315.68      375.55      8.06 o 
  -5   4  12       55.05       71.07      2.47 o 
  -4   4  12     1291.33     1325.40     14.44 o 
  -3   4  12      144.63      131.35      3.03 o 
  -2   4  12     1221.47     1195.22     11.45 o 
  -1   4  12     1190.64     1443.08     12.24 o 
   0   4  12      444.66      426.25      5.71 o 
   1   4  12      254.92      267.91      3.95 o 
   2   4  12     3086.83     2960.01     24.86 o 
   3   4  12      126.49      117.92      3.20 o 
   4   4  12       37.28       25.89      2.50 o 
   5   4  12      289.77      296.04      7.89 o 
   6   4  12       69.33       71.43      5.03 o 
   7   4  12       21.17       15.51      5.06 o 
   8   4  12      186.27      171.32     14.80 o 
   9   4  12      128.83       97.11      9.21 o 
  10   4  12        0.05       -3.27      4.25 o 
  11   4  12      192.34      158.34     12.19 o 
  12   4  12       99.17       90.15     16.67 o 
  13   4  12      225.49      243.09     18.56 o 
 -15   5  12        6.34       -7.59      8.94 o 
 -14   5  12        3.58        8.68      9.99 o 
 -13   5  12      733.47      852.63     36.99 o 
 -12   5  12        9.15       15.13      8.45 o 
 -11   5  12       86.50       83.49      8.44 o 
 -10   5  12       36.51       35.43      6.21 o 
  -9   5  12        5.75        7.96      3.48 o 
  -8   5  12       59.84       52.01      5.17 o 
  -7   5  12      719.65      692.25     18.84 o 
  -6   5  12        8.84        6.16      1.95 o 
  -5   5  12     1696.52     1567.94     17.33 o 
  -4   5  12     1252.67     1203.68     13.45 o 
  -3   5  12      444.54      443.92      6.48 o 
  -2   5  12       55.40       57.11      2.71 o 
  -1   5  12      101.21       88.18      3.00 o 
   0   5  12        0.98        3.81      1.18 o 
   1   5  12      229.72      194.21      4.09 o 
   2   5  12        9.24        5.11      1.41 o 
   3   5  12      394.65      397.57      5.79 o 
   4   5  12     1382.14     1341.06     16.55 o 
   5   5  12       51.00       60.61      4.47 o 
   6   5  12      629.93      633.20     15.08 o 
   7   5  12      322.01      311.24      9.83 o 
   8   5  12       77.57       79.41      8.03 o 
   9   5  12      249.08      209.46     16.24 o 
  10   5  12      201.57      204.20     22.21 o 
  11   5  12       23.16       27.29      7.23 o 
  12   5  12       12.48       20.12      8.19 o 
 -14   6  12       10.76       -4.35      8.94 o 
 -13   6  12       93.97      134.54     20.00 o 
 -12   6  12      571.35      575.77     29.78 o 
 -11   6  12      210.09      203.30     36.64 o 
 -10   6  12        9.51        5.33      4.26 o 
  -9   6  12       86.99       79.75      7.25 o 
  -8   6  12      117.16      124.36      8.12 o 
  -7   6  12       41.02       42.15      5.37 o 
  -6   6  12       15.00       14.18      2.66 o 
  -5   6  12     1476.05     1425.63     17.41 o 
  -4   6  12      702.99      623.88     10.36 o 
  -3   6  12      574.97      566.57      7.94 o 
  -2   6  12      125.72      133.86      4.05 o 
  -1   6  12        0.13        2.98      1.33 o 
   0   6  12       20.83       29.34      2.08 o 
   1   6  12       79.68       75.23      2.75 o 
   2   6  12        3.05        3.67      1.54 o 
   3   6  12      549.98      552.17      8.45 o 
   4   6  12      160.05      148.02      7.66 o 
   5   6  12        1.07        8.86      2.88 o 
   6   6  12      328.31      311.61      9.97 o 
   7   6  12      177.45      180.98     13.08 o 
   8   6  12        3.14       -0.05      3.97 o 
   9   6  12        2.87        6.84      5.23 o 
  10   6  12        3.09       -3.34      5.85 o 
  11   6  12        0.61       -0.58      5.50 o 
  12   6  12      224.28      248.54     16.25 o 
 -14   7  12        1.09       15.51     10.79 o 
 -13   7  12       82.97       84.40     15.53 o 
 -12   7  12        4.56        0.74      9.43 o 
 -11   7  12        0.03        5.43      7.69 o 
 -10   7  12       37.93       44.68     10.53 o 
  -9   7  12        2.86       -5.43      4.72 o 
  -8   7  12      274.84      255.48     11.64 o 
  -7   7  12      334.27      323.06     12.11 o 
  -6   7  12      511.09      451.62     10.08 o 
  -5   7  12       35.33       29.91      3.11 o 
  -4   7  12       40.09       44.11      3.07 o 
  -3   7  12       25.31       32.66      2.51 o 
  -2   7  12     1491.60     1474.20     14.45 o 
  -1   7  12     1071.43     1101.94     13.01 o 
   0   7  12      516.82      467.01      6.87 o 
   1   7  12      203.39      219.23      4.94 o 
   2   7  12        0.37        0.50      1.67 o 
   3   7  12      716.91      682.36     10.03 o 
   4   7  12        0.75        0.99      2.11 o 
   5   7  12      847.02      804.71     15.06 o 
   6   7  12       17.80       10.55      3.97 o 
   7   7  12       19.30       15.82      4.12 o 
   8   7  12      209.17      254.68     13.84 o 
   9   7  12        0.51       -3.53      4.83 o 
  10   7  12       68.87       88.09     13.83 o 
  11   7  12        5.50        6.19      6.71 o 
  12   7  12       48.96       49.98     11.52 o 
 -13   8  12      162.77      146.09     20.18 o 
 -12   8  12        1.77        5.00      9.10 o 
 -11   8  12       15.52       19.40     10.03 o 
 -10   8  12       38.14       43.55     11.08 o 
  -9   8  12      206.25      229.37     18.52 o 
  -8   8  12      194.76      202.52     16.76 o 
  -7   8  12      914.09      878.07     18.55 o 
  -6   8  12       34.72       34.15      3.99 o 
  -5   8  12      102.31       91.03      5.25 o 
  -4   8  12      303.73      277.87      7.07 o 
  -3   8  12       87.08       86.76      5.04 o 
  -2   8  12       56.14       58.66      3.62 o 
  -1   8  12     1984.96     1849.91     20.19 o 
   0   8  12      388.60      303.98      6.86 o 
   1   8  12      121.35      107.38      5.24 o 
   2   8  12       21.38       31.15      2.87 o 
   3   8  12       60.81       66.23      4.03 o 
   4   8  12      419.25      417.26      9.29 o 
   5   8  12      406.84      382.53     12.65 o 
   6   8  12       51.36       42.65      6.43 o 
   7   8  12       29.60       31.26      7.66 o 
   8   8  12       25.73       17.36      6.20 o 
   9   8  12        0.06       -3.07      5.59 o 
  10   8  12        5.14        5.59      6.20 o 
  11   8  12        2.65        0.71      6.89 o 
 -13   9  12        0.04       -8.97     14.21 o 
 -12   9  12       37.61       66.81     17.10 o 
 -11   9  12      131.35      153.73     18.77 o 
 -10   9  12       53.27       68.00     13.65 o 
  -9   9  12        9.93       15.54      8.57 o 
  -8   9  12       45.68       42.81      7.78 o 
  -7   9  12      745.07      749.00     24.06 o 
  -6   9  12      223.35      191.35      8.27 o 
  -5   9  12        0.29        2.54      3.12 o 
  -4   9  12        0.26        4.82      2.36 o 
  -3   9  12       28.28       22.97      3.20 o 
  -2   9  12        0.01       -2.93      2.10 o 
  -1   9  12       44.36       45.56      3.36 o 
   0   9  12        0.83       -3.09      2.22 o 
   1   9  12       93.33       84.20      4.95 o 
   2   9  12      320.90      295.66      8.43 o 
   3   9  12        5.44        9.08      2.96 o 
   4   9  12        8.46        6.25      3.50 o 
   5   9  12        1.47       -0.52      3.57 o 
   6   9  12      314.02      311.72     15.30 o 
   7   9  12      268.98      318.34     17.76 o 
   8   9  12        2.29        0.48      4.66 o 
   9   9  12      123.15      125.42     12.12 o 
  10   9  12       59.87       40.43     10.04 o 
 -12  10  12       79.18       96.05     26.10 o 
 -11  10  12      367.18      362.47     26.96 o 
 -10  10  12        2.19        0.36      8.48 o 
  -9  10  12       75.73       71.53      8.83 o 
  -8  10  12      144.72      160.10     11.14 o 
  -7  10  12       47.43       47.38      6.98 o 
  -6  10  12        0.14        4.96      4.69 o 
  -5  10  12      102.47      106.90      7.59 o 
  -4  10  12        2.46        3.57      2.76 o 
  -3  10  12      312.97      322.45     16.93 o 
  -2  10  12       18.62       32.52      5.13 o 
  -1  10  12      486.10      441.80     10.04 o 
   0  10  12       24.68       19.44      3.34 o 
   1  10  12       85.05       73.66      5.32 o 
   2  10  12      187.96      200.57      8.81 o 
   3  10  12       77.08       66.47      5.78 o 
   4  10  12       26.91       26.78      5.81 o 
   5  10  12      443.88      450.26     16.48 o 
   6  10  12        1.63        1.16      5.01 o 
   7  10  12        6.26        8.53      5.87 o 
   8  10  12      106.65      123.67     10.14 o 
   9  10  12       19.94       23.02      6.80 o 
 -11  11  12       46.83       78.76     45.62 o 
 -10  11  12        2.80        8.69      7.68 o 
  -9  11  12        0.00       -3.18      5.96 o 
  -8  11  12        2.15       -5.46      5.11 o 
  -7  11  12       22.93       31.81      6.92 o 
  -6  11  12        0.01        6.19      5.08 o 
  -5  11  12       50.17       51.30      8.58 o 
  -4  11  12        9.84       13.94      3.86 o 
  -3  11  12       12.78       12.15      3.97 o 
  -2  11  12        0.20        0.88      3.45 o 
  -1  11  12        0.02        2.04      4.18 o 
   0  11  12       42.41       42.84      4.73 o 
   1  11  12      348.98      352.89     11.42 o 
   2  11  12       16.30       14.75      4.33 o 
   3  11  12      103.34      111.68      8.33 o 
   4  11  12      191.34      200.94      9.13 o 
   5  11  12        0.01        3.50      8.53 o 
   6  11  12       78.65       53.25      9.23 o 
   7  11  12      161.60      169.55     24.49 o 
   8  11  12       41.78       24.81      7.44 o 
  -9  12  12        0.03        6.04      6.96 o 
  -8  12  12        1.04       -5.63      6.07 o 
  -7  12  12       15.28       26.11      8.00 o 
  -6  12  12       48.88       31.91      7.99 o 
  -5  12  12        6.64        3.96      6.51 o 
  -4  12  12        2.66       10.50      4.51 o 
  -3  12  12       90.44       89.06      6.63 o 
  -2  12  12        8.31       11.25      4.22 o 
  -1  12  12      137.69      159.82      7.96 o 
   0  12  12        9.61        8.53      4.61 o 
   1  12  12       15.93        8.19      4.22 o 
   2  12  12      158.05      141.71      8.41 o 
   3  12  12        0.09        5.48      4.36 o 
   4  12  12       15.12       17.24      7.02 o 
   5  12  12       35.28       38.88      8.99 o 
   6  12  12       39.19       24.70     11.68 o 
   7  12  12      162.19      185.92     31.57 o 
  -7  13  12        5.21       -4.64      6.94 o 
  -6  13  12       90.05       87.40     15.40 o 
  -5  13  12        2.78        7.98      7.10 o 
  -4  13  12        0.63       -0.14      4.45 o 
  -3  13  12       93.58       88.70      7.66 o 
  -2  13  12        0.25       -1.49      4.09 o 
  -1  13  12       83.30       96.36     12.64 o 
   0  13  12       39.10       40.45      6.73 o 
   1  13  12      335.89      341.15     11.43 o 
   2  13  12       63.80       67.15      6.56 o 
   3  13  12       79.21       63.89      6.48 o 
   4  13  12       37.04       28.06      7.06 o 
   5  13  12       14.62       21.88      8.48 o 
  -4  14  12        0.25        4.52      6.32 o 
  -3  14  12       20.67       19.29      5.85 o 
  -2  14  12       53.42       67.08     11.07 o 
  -1  14  12       28.04       36.65      6.53 o 
   0  14  12       64.29       63.89      7.78 o 
   1  14  12        9.29       14.35      5.72 o 
   2  14  12      313.01      341.74     11.99 o 
 -16   1  13        2.00       16.35      9.14 o 
 -15   1  13      176.95      215.44     20.38 o 
 -14   1  13       26.01       37.79     11.62 o 
 -13   1  13        0.03        5.36      6.89 o 
 -12   1  13      471.68      511.02     19.89 o 
 -11   1  13        7.80       12.46      5.83 o 
 -10   1  13       42.23       42.85      5.75 o 
  -9   1  13       44.94       57.07      4.96 o 
  -8   1  13      765.34      735.83     14.52 o 
  -7   1  13      887.06      845.20     16.40 o 
  -6   1  13       93.11       97.38      4.52 o 
  -5   1  13     1285.72     1525.22     15.68 o 
  -4   1  13      641.34      763.30      8.57 o 
  -3   1  13     4570.23     5093.37     40.42 o 
  -2   1  13       47.14       43.37      1.65 o 
  -1   1  13       11.99       19.64      2.09 o 
   0   1  13     1164.54     1450.21     13.51 o 
   1   1  13      211.12      235.89      3.56 o 
   2   1  13     1997.88     2328.26     17.68 o 
   3   1  13     1371.27     1416.78     15.65 o 
   4   1  13       77.66       80.99      3.34 o 
   5   1  13       12.71        8.59      1.95 o 
   6   1  13      285.50      286.12      8.23 o 
   7   1  13       61.98       55.86      4.50 o 
   8   1  13        1.97        7.65      3.74 o 
   9   1  13      166.40      121.09      9.65 o 
  10   1  13        0.54       -4.90      3.50 o 
  11   1  13        1.36        2.58      4.81 o 
  12   1  13      276.38      313.62     16.43 o 
  13   1  13      368.56      415.48     19.32 o 
 -16   2  13       95.62      106.53     25.18 o 
 -15   2  13       45.94       40.93     10.12 o 
 -14   2  13       15.93       13.40      6.47 o 
 -13   2  13       12.98       11.56      6.02 o 
 -12   2  13      506.76      530.64     17.99 o 
 -11   2  13      353.88      356.44     16.71 o 
 -10   2  13        1.98        7.65      4.23 o 
  -9   2  13       91.89       70.37      6.03 o 
  -8   2  13     1877.59     1831.42     24.00 o 
  -7   2  13       68.16       65.53      4.01 o 
  -6   2  13       23.03       22.53      2.46 o 
  -5   2  13        0.22        0.63      1.20 o 
  -4   2  13      484.62      535.83      6.42 o 
  -3   2  13      571.36      685.62      7.35 o 
  -2   2  13        4.69        2.29      0.79 o 
  -1   2  13     2940.82     3088.86     24.78 o 
   0   2  13     1655.29     1719.85     13.95 o 
   1   2  13     1363.81     1382.80     11.66 o 
   2   2  13       41.79       82.19      2.11 o 
   3   2  13      212.20      234.80      6.53 o 
   4   2  13       76.87       78.29      3.13 o 
   5   2  13       72.80       76.65      4.54 o 
   6   2  13      762.29      753.51     14.24 o 
   7   2  13      348.73      368.30      9.08 o 
   8   2  13     1207.42     1159.61     20.90 o 
   9   2  13       66.65       60.79      5.62 o 
  10   2  13        0.08        0.35      3.82 o 
  11   2  13      214.30      230.20     15.37 o 
  12   2  13       90.27      122.67     16.87 o 
  13   2  13       35.30       25.18     16.34 o 
 -16   3  13        0.18       12.90     16.01 o 
 -15   3  13       50.47       46.06     12.96 o 
 -14   3  13      143.55      189.86     17.07 o 
 -13   3  13      185.95      214.69     13.02 o 
 -12   3  13       14.13       18.09      6.45 o 
 -11   3  13      957.03      975.19     24.57 o 
 -10   3  13      123.47      108.27      9.68 o 
  -9   3  13       63.08       68.94      5.85 o 
  -8   3  13        0.66        5.31      2.49 o 
  -7   3  13      203.41      197.99      6.29 o 
  -6   3  13     1116.35     1167.82     16.08 o 
  -5   3  13      566.53      550.62      7.38 o 
  -4   3  13     1172.51     1183.97     12.99 o 
  -3   3  13     1128.14     1216.35     11.49 o 
  -2   3  13        1.86        2.79      0.86 o 
  -1   3  13      370.95      470.55      5.34 o 
   0   3  13      381.97      380.78      4.67 o 
   1   3  13       45.68       39.31      1.72 o 
   2   3  13      370.99      399.39      5.07 o 
   3   3  13      398.46      398.68      5.24 o 
   4   3  13     1487.36     1561.18     25.92 o 
   5   3  13        0.02        3.26      2.57 o 
   6   3  13       11.46        6.40      2.86 o 
   7   3  13        1.26        5.79      3.00 o 
   8   3  13      347.75      322.46     11.34 o 
   9   3  13      103.13       81.87      7.17 o 
  10   3  13       12.41        8.36      5.16 o 
  11   3  13       92.64       82.16     10.49 o 
  12   3  13        0.13       -3.98      7.54 o 
  13   3  13        3.59        8.45      7.82 o 
 -15   4  13       41.63       38.61     13.11 o 
 -14   4  13       18.33       14.07      9.79 o 
 -13   4  13        0.53       -0.77      5.87 o 
 -12   4  13       12.96       19.59      5.86 o 
 -11   4  13       10.31       10.70      5.15 o 
 -10   4  13       15.78       24.78      6.16 o 
  -9   4  13      556.21      514.93     16.56 o 
  -8   4  13        0.51        7.89      2.96 o 
  -7   4  13      855.87      798.44     14.36 o 
  -6   4  13      105.83      113.31      4.66 o 
  -5   4  13     1005.10      959.48     12.09 o 
  -4   4  13      748.82      743.00      9.55 o 
  -3   4  13     1700.57     1704.06     16.14 o 
  -2   4  13     1577.64     1607.03     13.94 o 
  -1   4  13      111.57      150.63      2.97 o 
   0   4  13      507.40      487.51      5.82 o 
   1   4  13      297.36      280.15      4.58 o 
   2   4  13      303.23      326.21      4.87 o 
   3   4  13     1302.49     1321.07     13.48 o 
   4   4  13     1774.39     1794.95     22.41 o 
   5   4  13     1161.41     1135.72     19.16 o 
   6   4  13      236.90      256.57      9.02 o 
   7   4  13       47.39       54.64      4.88 o 
   8   4  13       47.75       41.90      5.55 o 
   9   4  13       11.84        7.89      5.02 o 
  10   4  13        6.37       12.60      5.50 o 
  11   4  13       30.78       37.17     11.84 o 
  12   4  13      342.28      393.18     18.38 o 
  13   4  13        1.76        7.54      9.73 o 
 -15   5  13        7.05        3.94     10.60 o 
 -14   5  13       15.61       40.25     11.77 o 
 -13   5  13       41.45       27.45     10.68 o 
 -12   5  13        3.96       12.20      5.87 o 
 -11   5  13        5.51        5.51      5.02 o 
 -10   5  13      207.80      202.33      8.13 o 
  -9   5  13      196.28      162.59      8.08 o 
  -8   5  13        0.80        3.75      3.32 o 
  -7   5  13      598.66      566.34     14.21 o 
  -6   5  13      490.50      458.82      8.83 o 
  -5   5  13      213.97      238.46      5.88 o 
  -4   5  13       40.24       44.85      2.20 o 
  -3   5  13       20.79       27.52      2.90 o 
  -2   5  13      337.37      326.91      5.42 o 
  -1   5  13      510.21      483.25      6.31 o 
   0   5  13      182.29      226.79      4.23 o 
   1   5  13      370.82      364.86      5.00 o 
   2   5  13      290.89      308.89      5.12 o 
   3   5  13      835.50      844.36     10.30 o 
   4   5  13      304.25      308.58      6.61 o 
   5   5  13      234.68      244.51      9.97 o 
   6   5  13      159.59      147.83     10.25 o 
   7   5  13      109.00       96.83      6.30 o 
   8   5  13       53.93       69.67      7.86 o 
   9   5  13      771.93      819.59     23.66 o 
  10   5  13        0.55        7.44      5.43 o 
  11   5  13        9.69       14.31      7.43 o 
  12   5  13        0.84        7.24      6.72 o 
 -14   6  13        3.91       17.88     10.64 o 
 -13   6  13       60.88       61.13     32.58 o 
 -12   6  13        0.88        7.68      8.33 o 
 -11   6  13       35.82       37.16      9.99 o 
 -10   6  13       21.83       22.17      6.07 o 
  -9   6  13      373.12      345.55     17.51 o 
  -8   6  13      568.91      519.59     15.68 o 
  -7   6  13       83.96       82.76      6.85 o 
  -6   6  13      523.16      549.60     12.88 o 
  -5   6  13      261.84      248.81      6.73 o 
  -4   6  13     1000.64      999.51     14.20 o 
  -3   6  13      148.87      127.07      3.87 o 
  -2   6  13       70.66       60.07      3.01 o 
  -1   6  13      590.33      589.93      7.96 o 
   0   6  13     2404.93     2367.18     20.83 o 
   1   6  13     1983.99     1853.22     16.69 o 
   2   6  13      189.76      184.84      4.42 o 
   3   6  13      104.89      102.13      3.87 o 
   4   6  13      333.00      341.83      8.28 o 
   5   6  13      881.70      849.43     15.19 o 
   6   6  13      258.30      250.06     10.48 o 
   7   6  13       78.49       62.70      6.44 o 
   8   6  13        3.58        0.56      4.47 o 
   9   6  13        0.03       -6.01      4.47 o 
  10   6  13        0.11       -4.04      5.05 o 
  11   6  13      136.91      157.84     13.12 o 
  12   6  13       85.33      124.75     12.96 o 
 -14   7  13        1.84       -5.71     10.48 o 
 -13   7  13       25.09       24.22     11.78 o 
 -12   7  13        1.71        0.73      7.86 o 
 -11   7  13      202.43      222.41     20.74 o 
 -10   7  13      136.31      130.52     15.15 o 
  -9   7  13       12.13       12.33      6.38 o 
  -8   7  13      116.06      115.80      8.56 o 
  -7   7  13     1196.41     1144.87     24.03 o 
  -6   7  13     2331.09     2245.81     28.96 o 
  -5   7  13      135.98      132.79      6.02 o 
  -4   7  13      114.13      101.63      4.25 o 
  -3   7  13      249.94      212.79      7.57 o 
  -2   7  13      302.48      272.66      5.05 o 
  -1   7  13     1951.61     1861.28     19.28 o 
   0   7  13     1384.81     1185.20     13.88 o 
   1   7  13     1267.04     1304.43     14.13 o 
   2   7  13      137.84      125.55      4.12 o 
   3   7  13      354.34      320.53      7.00 o 
   4   7  13       50.11       51.85      3.65 o 
   5   7  13     1066.54     1077.02     18.26 o 
   6   7  13       15.69       10.13      3.92 o 
   7   7  13      175.34      155.50      9.19 o 
   8   7  13       96.42      126.22     14.69 o 
   9   7  13       40.20       23.78      7.15 o 
  10   7  13        5.82        7.16      6.61 o 
  11   7  13        0.06        2.56      6.18 o 
 -13   8  13      427.02      488.69     32.61 o 
 -12   8  13      269.24      258.31     22.58 o 
 -11   8  13       39.36       30.08     10.62 o 
 -10   8  13        0.16       -1.95      8.13 o 
  -9   8  13      542.03      553.62     27.44 o 
  -8   8  13      341.73      357.17     30.01 o 
  -7   8  13        0.14        5.04      3.46 o 
  -6   8  13     1021.33     1001.86     17.05 o 
  -5   8  13      134.84      145.07      6.35 o 
  -4   8  13      285.83      266.29      6.50 o 
  -3   8  13      408.26      397.50      7.96 o 
  -2   8  13      477.09      457.24      8.57 o 
  -1   8  13      117.19       99.67      4.24 o 
   0   8  13       37.29       21.02      3.10 o 
   1   8  13       18.83       11.69      2.44 o 
   2   8  13       21.55       21.80      3.07 o 
   3   8  13       91.21       82.85      4.36 o 
   4   8  13      581.47      577.57     16.04 o 
   5   8  13        4.35        8.45      4.26 o 
   6   8  13      536.01      548.05     15.72 o 
   7   8  13       19.86       17.00      6.64 o 
   8   8  13       86.14       79.85     12.79 o 
   9   8  13       51.38       44.21      8.41 o 
  10   8  13        1.51       -2.26      5.85 o 
  11   8  13        8.63        4.09      6.97 o 
 -13   9  13      193.02      233.17     34.91 o 
 -12   9  13        3.12        2.68      9.46 o 
 -11   9  13       25.50       35.81     31.05 o 
 -10   9  13        8.97        9.07      8.57 o 
  -9   9  13       31.81       18.82      8.91 o 
  -8   9  13       18.11        6.55      4.97 o 
  -7   9  13      279.36      280.29     15.33 o 
  -6   9  13        2.36       -3.34      3.70 o 
  -5   9  13      359.09      410.41     13.33 o 
  -4   9  13     1204.41     1270.59     17.83 o 
  -3   9  13      590.38      614.67     11.28 o 
  -2   9  13       95.80       89.05      4.67 o 
  -1   9  13      211.27      187.04      5.64 o 
   0   9  13      183.97      162.23      5.71 o 
   1   9  13      734.46      738.77     13.59 o 
   2   9  13     1109.24     1118.66     19.27 o 
   3   9  13       18.40        9.33      4.74 o 
   4   9  13      363.84      371.45     11.25 o 
   5   9  13        1.11        3.51      4.36 o 
   6   9  13      551.06      595.95     17.09 o 
   7   9  13       16.28        5.86      4.86 o 
   8   9  13      104.83      110.76      9.42 o 
   9   9  13        1.28       -8.96      5.22 o 
  10   9  13       52.04       45.69      9.74 o 
 -12  10  13        2.28        7.49     16.79 o 
 -11  10  13      263.07      292.69     24.95 o 
 -10  10  13       35.53       15.65      8.31 o 
  -9  10  13       48.54       48.25      7.81 o 
  -8  10  13      132.62      135.37     10.51 o 
  -7  10  13      130.70      126.61      9.77 o 
  -6  10  13       97.68      107.61      8.95 o 
  -5  10  13      204.52      196.28      9.68 o 
  -4  10  13       93.07       84.28      5.33 o 
  -3  10  13       17.69       22.17      5.35 o 
  -2  10  13      858.51      830.29     16.13 o 
  -1  10  13       16.32       16.42      3.21 o 
   0  10  13       27.08       21.27      3.54 o 
   1  10  13       26.50       33.56      4.82 o 
   2  10  13      513.10      501.06     13.51 o 
   3  10  13      132.08      123.61      7.37 o 
   4  10  13      232.75      227.68     12.17 o 
   5  10  13      583.68      588.26     21.96 o 
   6  10  13       54.61       50.65      9.67 o 
   7  10  13      488.28      461.13     16.20 o 
   8  10  13        0.03        2.58      5.42 o 
   9  10  13      186.63      235.11     13.57 o 
 -10  11  13      755.15      775.94     24.41 o 
  -9  11  13       40.15       42.48      7.99 o 
  -8  11  13      158.96      160.87     11.79 o 
  -7  11  13      127.78      139.04     10.85 o 
  -6  11  13       35.23       43.03     10.18 o 
  -5  11  13      133.12       96.80     16.62 o 
  -4  11  13      259.56      255.25      9.35 o 
  -3  11  13        0.28        0.98      3.57 o 
  -2  11  13        2.39        2.05      3.82 o 
  -1  11  13     1359.53     1331.09     22.87 o 
   0  11  13      330.25      320.03     13.15 o 
   1  11  13      107.79      122.72      7.55 o 
   2  11  13       91.64       81.98      8.88 o 
   3  11  13        4.92        2.98      3.97 o 
   4  11  13       54.54       60.71      6.30 o 
   5  11  13       38.64       41.97     10.20 o 
   6  11  13      223.30      210.32     15.21 o 
   7  11  13        2.73        8.09      7.50 o 
   8  11  13       25.06       41.16     17.40 o 
  -9  12  13       13.42       19.34      8.66 o 
  -8  12  13       95.28      106.56     10.88 o 
  -7  12  13       19.13       13.94      7.28 o 
  -6  12  13      157.40      177.31     14.29 o 
  -5  12  13      334.47      351.60     31.31 o 
  -4  12  13        1.36       -3.58      4.01 o 
  -3  12  13      314.77      322.44     11.03 o 
  -2  12  13      134.58      160.30      8.14 o 
  -1  12  13      128.21      102.11      6.71 o 
   0  12  13      156.48      171.39     13.85 o 
   1  12  13       25.64       26.21      5.36 o 
   2  12  13       26.76       26.67      5.39 o 
   3  12  13       16.65       16.56      5.07 o 
   4  12  13      383.04      375.07     15.58 o 
   5  12  13       17.55       13.16      7.65 o 
   6  12  13       22.84       13.76      7.99 o 
  -7  13  13       96.81      113.88     16.94 o 
  -6  13  13       21.98       22.14      8.69 o 
  -5  13  13      100.76       95.14     11.59 o 
  -4  13  13        2.05        2.24      4.55 o 
  -3  13  13       43.66       40.03      6.27 o 
  -2  13  13      100.62       95.77      7.87 o 
  -1  13  13       19.16       13.82      5.50 o 
   0  13  13      312.92      347.72     13.51 o 
   1  13  13       13.26       10.54      6.38 o 
   2  13  13      223.32      211.00     10.58 o 
   3  13  13      109.65       82.82      7.60 o 
   4  13  13       16.20        4.23      5.88 o 
  -4  14  13       27.73       21.55      8.22 o 
  -3  14  13      108.35      116.84      9.72 o 
  -2  14  13       62.76       54.88      7.99 o 
  -1  14  13       59.62       66.30      9.51 o 
   0  14  13       44.48       50.09      7.26 o 
   1  14  13       54.40       64.58      8.98 o 
 -16   0  14       26.87        7.53     15.80 o 
 -15   0  14      176.22      188.37     26.90 o 
 -14   0  14      418.97      455.32     37.48 o 
 -13   0  14      695.16      702.06     44.31 o 
 -12   0  14      493.01      498.56     35.10 o 
 -11   0  14      358.72      332.48     18.04 o 
 -10   0  14      934.91      910.69     30.03 o 
  -9   0  14     3694.84     3599.97     66.57 o 
  -8   0  14     1510.82     1387.70     31.45 o 
  -7   0  14      266.56      288.13     11.51 o 
  -6   0  14       42.48       62.88      5.71 o 
  -5   0  14     6433.58     6667.69     70.92 o 
  -4   0  14     5708.81     6312.62     67.15 o 
  -3   0  14     3452.27     4157.96     41.55 o 
  -2   0  14     5473.71     5512.47     58.57 o 
  -1   0  14     3788.53     4148.85     44.47 o 
   0   0  14        1.98        4.91      1.56 o 
   1   0  14      278.78      397.99      7.37 o 
   2   0  14     2796.84     2653.87     25.80 o 
   3   0  14      358.27      302.65      9.16 o 
   4   0  14     2630.96     2505.15     38.00 o 
   5   0  14      122.35       87.86      5.85 o 
   6   0  14       68.53       56.27      5.36 o 
   7   0  14       57.06       47.75      5.99 o 
   8   0  14     2102.34     2055.77     42.90 o 
   9   0  14       46.82       49.19      9.62 o 
  10   0  14       20.92       22.47      8.42 o 
  11   0  14       14.69       -1.30      6.42 o 
  12   0  14       19.85       25.63     15.13 o 
  13   0  14      177.40      206.78     21.07 o 
 -16   1  14        0.14       -3.41     11.77 o 
 -15   1  14       94.50       94.77     12.77 o 
 -14   1  14        3.67        0.46      9.29 o 
 -13   1  14        1.08        3.10      6.21 o 
 -12   1  14      462.87      467.89     19.10 o 
 -11   1  14       33.97       25.25      6.38 o 
 -10   1  14      639.42      622.48     19.43 o 
  -9   1  14      929.28      893.64     17.24 o 
  -8   1  14      129.21      128.06      7.20 o 
  -7   1  14      177.40      185.93      6.27 o 
  -6   1  14     1899.07     1910.30     20.78 o 
  -5   1  14      638.38      728.18      8.23 o 
  -4   1  14      344.58      365.52      7.01 o 
  -3   1  14       73.07       52.43      2.27 o 
  -2   1  14       46.37       80.71      2.37 o 
  -1   1  14       48.91       48.85      1.77 o 
   0   1  14     5420.88     5608.08     44.89 o 
   1   1  14     4772.71     4954.55     38.23 o 
   2   1  14      205.36      200.44      3.19 o 
   3   1  14     1293.32     1263.36     13.26 o 
   4   1  14        9.50        8.74      1.80 o 
   5   1  14       46.36       40.19      3.77 o 
   6   1  14      721.59      704.20     13.81 o 
   7   1  14        0.96        4.68      2.67 o 
   8   1  14        8.44        7.38      3.33 o 
   9   1  14      176.01      168.52     14.99 o 
  10   1  14       51.05       76.20      8.60 o 
  11   1  14        6.27       -1.05      4.32 o 
  12   1  14       11.58       10.44      5.99 o 
  13   1  14       20.21       23.35      7.86 o 
 -16   2  14        1.33       18.74     11.12 o 
 -15   2  14        2.01        9.46      8.17 o 
 -14   2  14        9.83       10.37      6.08 o 
 -13   2  14       48.47       53.50      8.04 o 
 -12   2  14       62.81       64.54      8.28 o 
 -11   2  14       75.97       62.91     11.72 o 
 -10   2  14       15.86       20.50      5.24 o 
  -9   2  14     3476.67     3289.76     53.23 o 
  -8   2  14      294.12      308.82      9.66 o 
  -7   2  14      290.10      321.49      9.46 o 
  -6   2  14       23.95       22.87      2.52 o 
  -5   2  14       37.97       17.38      1.87 o 
  -4   2  14        6.91        1.36      0.90 o 
  -3   2  14     2761.42     3168.71     25.85 o 
  -2   2  14     1278.78     1297.42     11.11 o 
  -1   2  14      267.63      314.26      5.40 o 
   0   2  14      542.64      562.28      6.14 o 
   1   2  14     1014.68     1038.28      9.44 o 
   2   2  14      267.19      233.68      3.64 o 
   3   2  14     1058.90     1033.50     12.85 o 
   4   2  14      196.05      184.08      4.81 o 
   5   2  14      273.58      255.74      7.75 o 
   6   2  14      971.61      959.04     17.68 o 
   7   2  14     1077.68     1032.31     18.30 o 
   8   2  14      574.15      553.88     13.61 o 
   9   2  14      135.85      149.63      7.96 o 
  10   2  14       37.93       36.06      5.88 o 
  11   2  14       52.73       27.47      8.20 o 
  12   2  14       34.43       22.15      8.04 o 
  13   2  14      107.42      103.91     17.62 o 
 -15   3  14       17.08       22.47      7.61 o 
 -14   3  14      131.50      185.56     15.70 o 
 -13   3  14      362.84      374.33     16.21 o 
 -12   3  14        3.12       -2.72      4.37 o 
 -11   3  14      450.99      427.07     15.82 o 
 -10   3  14       79.03       76.16      7.66 o 
  -9   3  14      525.58      600.45     27.54 o 
  -8   3  14     3149.89     3004.42     37.51 o 
  -7   3  14      160.95      192.12      6.33 o 
  -6   3  14       20.87       18.85      2.47 o 
  -5   3  14      210.34      250.45      4.76 o 
  -4   3  14      655.61      706.39     11.76 o 
  -3   3  14     2217.04     2313.26     20.24 o 
  -2   3  14      338.03      276.12      3.73 o 
  -1   3  14     3145.81     3313.95     24.66 o 
   0   3  14     2542.18     2553.89     19.21 o 
   1   3  14       23.43       28.09      1.57 o 
   2   3  14      139.36      130.97      2.87 o 
   3   3  14       96.35      101.56      2.42 o 
   4   3  14       22.33       22.34      3.45 o 
   5   3  14       51.60       51.48      4.38 o 
   6   3  14       22.04       22.22      3.75 o 
   7   3  14      327.15      332.82      9.73 o 
   8   3  14      513.54      523.07     17.47 o 
   9   3  14      609.25      647.69     20.19 o 
  10   3  14       22.57       21.64      6.28 o 
  11   3  14      143.69      116.94     11.12 o 
  12   3  14        0.17       -3.70      5.98 o 
  13   3  14       17.04       16.55     11.32 o 
 -15   4  14      125.54      134.08     24.84 o 
 -14   4  14      261.96      273.17     22.53 o 
 -13   4  14       64.83       47.87      8.21 o 
 -12   4  14        0.33        4.70      5.27 o 
 -11   4  14      774.04      809.27     22.47 o 
 -10   4  14      144.70      143.67      9.78 o 
  -9   4  14      488.67      471.21     16.68 o 
  -8   4  14     2052.36     2046.48     32.40 o 
  -7   4  14      453.45      430.57     10.12 o 
  -6   4  14        5.30        8.22      1.71 o 
  -5   4  14      569.87      595.92      8.28 o 
  -4   4  14     1395.95     1468.21     17.25 o 
  -3   4  14     2027.67     2182.90     22.13 o 
  -2   4  14       28.73       61.70      2.51 o 
  -1   4  14     1012.25     1093.75     10.34 o 
   0   4  14      263.11      303.94      4.50 o 
   1   4  14      103.59      106.64      2.73 o 
   2   4  14      132.06      135.65      3.19 o 
   3   4  14       22.68       26.83      2.58 o 
   4   4  14     1803.51     1668.06     22.90 o 
   5   4  14     3215.93     3097.93     40.71 o 
   6   4  14      291.76      313.89      9.57 o 
   7   4  14      333.85      302.53      9.73 o 
   8   4  14      499.01      527.52     17.65 o 
   9   4  14      139.09      140.03     10.70 o 
  10   4  14      627.24      653.25     21.58 o 
  11   4  14      412.60      465.77     30.93 o 
  12   4  14        6.73        7.63      6.61 o 
 -15   5  14      114.89      143.15     19.75 o 
 -14   5  14       93.36       81.00     25.39 o 
 -13   5  14      197.83      206.42     41.41 o 
 -12   5  14      281.05      321.95     15.23 o 
 -11   5  14      169.62      167.67     15.42 o 
 -10   5  14      286.96      275.28      9.20 o 
  -9   5  14      190.03      159.07      8.13 o 
  -8   5  14        5.49        3.61      3.17 o 
  -7   5  14      108.45       98.97      6.88 o 
  -6   5  14      544.09      544.44      9.42 o 
  -5   5  14      130.08      120.81      4.43 o 
  -4   5  14      489.57      453.48      7.40 o 
  -3   5  14     1026.96     1023.11     12.22 o 
  -2   5  14      964.33      974.30     11.01 o 
  -1   5  14        6.30        1.52      1.21 o 
   0   5  14        0.27        2.05      1.23 o 
   1   5  14        1.61        2.27      1.25 o 
   2   5  14      543.14      520.26      7.22 o 
   3   5  14      460.76      405.22      6.67 o 
   4   5  14       16.72       12.81      2.30 o 
   5   5  14      339.67      322.48      9.72 o 
   6   5  14        3.12        6.49      3.29 o 
   7   5  14        3.68        1.16      3.64 o 
   8   5  14        1.06        1.91      4.27 o 
   9   5  14       44.92       57.20      8.34 o 
  10   5  14      210.13      245.64     14.53 o 
  11   5  14       17.05       15.92      6.82 o 
  12   5  14       49.07       45.74      9.28 o 
 -14   6  14       28.23        5.02     23.10 o 
 -13   6  14        0.25        3.17      8.51 o 
 -12   6  14       19.64       17.68      9.09 o 
 -11   6  14       33.66       36.52      8.21 o 
 -10   6  14       11.71       13.06      5.89 o 
  -9   6  14      212.44      223.22     11.03 o 
  -8   6  14       23.37       20.81      4.76 o 
  -7   6  14      215.83      184.10      9.49 o 
  -6   6  14     2469.40     2264.28     28.51 o 
  -5   6  14       79.42       72.02      3.96 o 
  -4   6  14     1588.59     1523.61     17.95 o 
  -3   6  14        4.47        6.25      1.75 o 
  -2   6  14       77.85       84.03      3.60 o 
  -1   6  14        0.04        0.00      1.55 o 
   0   6  14       77.22       74.56      2.88 o 
   1   6  14     1222.07     1288.22     12.77 o 
   2   6  14     1543.95     1531.78     15.44 o 
   3   6  14       27.23       29.76      3.83 o 
   4   6  14       45.14       40.56      4.21 o 
   5   6  14       63.17       60.41      4.77 o 
   6   6  14       97.22      105.91      9.74 o 
   7   6  14       53.07       52.58      6.31 o 
   8   6  14        6.15        2.33      5.04 o 
   9   6  14       25.79       27.75      8.51 o 
  10   6  14       91.91       91.09     14.39 o 
  11   6  14        5.05       -3.06      5.71 o 
  12   6  14        8.88        7.60      8.39 o 
 -14   7  14      310.77      326.67     26.63 o 
 -13   7  14      211.59      258.53     23.10 o 
 -12   7  14      150.91      162.23     38.56 o 
 -11   7  14       23.16       13.61      8.19 o 
 -10   7  14        0.22        1.10      5.83 o 
  -9   7  14      179.66      205.52     13.78 o 
  -8   7  14        4.01        6.99      5.21 o 
  -7   7  14      206.35      214.47      8.16 o 
  -6   7  14      105.93      128.23      5.84 o 
  -5   7  14      227.14      195.41      7.62 o 
  -4   7  14       80.64       74.60      4.49 o 
  -3   7  14      187.77      172.36      5.06 o 
  -2   7  14      217.90      219.39      5.12 o 
  -1   7  14      107.97      136.89      5.50 o 
   0   7  14     1883.43     1658.62     17.84 o 
   1   7  14      244.48      227.10      5.09 o 
   2   7  14       36.96       45.85      2.93 o 
   3   7  14      213.24      208.65      5.84 o 
   4   7  14     1210.67     1221.53     16.59 o 
   5   7  14        7.87        6.72      3.48 o 
   6   7  14       24.05       16.93      4.36 o 
   7   7  14      158.88      162.19      9.51 o 
   8   7  14       37.06       24.16      8.79 o 
   9   7  14       58.76       59.00      8.64 o 
  10   7  14       94.40       92.88     12.62 o 
  11   7  14        6.55        8.48      6.96 o 
 -13   8  14      357.80      389.92     49.07 o 
 -12   8  14      172.51      176.88     19.97 o 
 -11   8  14       42.56       32.66     11.23 o 
 -10   8  14        4.16       -8.04      6.61 o 
  -9   8  14        0.04        7.57      7.47 o 
  -8   8  14      271.01      276.89     11.18 o 
  -7   8  14      602.05      563.73     20.45 o 
  -6   8  14      537.39      552.25     12.13 o 
  -5   8  14     1200.36     1075.96     17.70 o 
  -4   8  14        1.11        2.30      2.43 o 
  -3   8  14       52.61       58.48      3.82 o 
  -2   8  14      312.95      286.78      8.41 o 
  -1   8  14       14.75        8.33      2.96 o 
   0   8  14      105.18       90.65      4.20 o 
   1   8  14      373.49      357.77      8.60 o 
   2   8  14       28.42       31.46      3.73 o 
   3   8  14      176.17      177.67      5.98 o 
   4   8  14      347.14      340.29     10.00 o 
   5   8  14        2.07        2.18      3.56 o 
   6   8  14        0.33        1.40      3.93 o 
   7   8  14      179.35      161.74     11.75 o 
   8   8  14       64.49       63.26      7.65 o 
   9   8  14      151.03      163.35     12.92 o 
  10   8  14       40.88       30.42      8.06 o 
 -12   9  14       23.13        2.28      9.76 o 
 -11   9  14       38.46       60.03     25.61 o 
 -10   9  14        1.87        8.87      8.48 o 
  -9   9  14      353.85      342.71     18.24 o 
  -8   9  14        1.31        9.26      5.11 o 
  -7   9  14      479.07      458.48     14.12 o 
  -6   9  14      331.67      336.15     12.07 o 
  -5   9  14        1.48        1.06      3.72 o 
  -4   9  14       38.58       33.12      4.23 o 
  -3   9  14        6.30        4.96      2.69 o 
  -2   9  14      151.19      139.28      5.58 o 
  -1   9  14       49.69       46.92      3.66 o 
   0   9  14      597.32      547.62     10.32 o 
   1   9  14        1.18        0.16      3.14 o 
   2   9  14      249.70      258.05      9.49 o 
   3   9  14       39.49       39.16      4.51 o 
   4   9  14      121.97      127.65     10.95 o 
   5   9  14      407.62      401.39     13.66 o 
   6   9  14      116.17      120.18      8.91 o 
   7   9  14        0.20        0.74      4.72 o 
   8   9  14       22.37       24.64      6.34 o 
   9   9  14      128.05      138.41     12.85 o 
  10   9  14       37.78       28.38      8.71 o 
 -11  10  14      108.42      104.97     13.70 o 
 -10  10  14       69.81       71.12     16.28 o 
  -9  10  14       13.67        8.98      6.52 o 
  -8  10  14      200.44      231.66     12.79 o 
  -7  10  14        8.33        6.55      5.40 o 
  -6  10  14      176.01      183.90     11.77 o 
  -5  10  14      183.55      220.90     11.66 o 
  -4  10  14        0.09        4.50      3.20 o 
  -3  10  14       17.65       16.21      5.03 o 
  -2  10  14       80.48       87.92      6.16 o 
  -1  10  14       54.10       37.19      3.58 o 
   0  10  14      293.36      294.78      8.22 o 
   1  10  14       89.73       77.68      6.21 o 
   2  10  14      147.91      143.95      7.88 o 
   3  10  14      117.08      118.81     10.23 o 
   4  10  14       97.87       90.49      6.51 o 
   5  10  14        0.21        4.23      6.21 o 
   6  10  14        4.71        6.39      6.48 o 
   7  10  14       31.25       34.25      6.70 o 
   8  10  14       19.02       10.06      5.90 o 
   9  10  14       20.07       18.63      6.76 o 
 -10  11  14       36.06       45.31     10.81 o 
  -9  11  14      400.42      465.07     18.62 o 
  -8  11  14        4.95       13.03      6.60 o 
  -7  11  14       52.72       43.99     10.45 o 
  -6  11  14      371.39      349.70     17.39 o 
  -5  11  14       73.56       75.04      8.36 o 
  -4  11  14      165.64      172.50      8.06 o 
  -3  11  14      388.04      394.31     12.38 o 
  -2  11  14      218.09      204.54      8.45 o 
  -1  11  14        1.84       -0.53      3.55 o 
   0  11  14      186.33      186.36      8.01 o 
   1  11  14       33.11       31.13      5.12 o 
   2  11  14        2.70        0.57      3.88 o 
   3  11  14        9.12       12.12      4.48 o 
   4  11  14       15.03       10.12      5.25 o 
   5  11  14      102.21      107.21     11.71 o 
   6  11  14       19.69        9.78      7.47 o 
   7  11  14       27.18       17.54      8.77 o 
  -9  12  14       33.44       44.38     12.46 o 
  -8  12  14       33.16       23.55      8.76 o 
  -7  12  14        1.66        8.75      6.72 o 
  -6  12  14        0.01       -6.86      5.92 o 
  -5  12  14        6.24        3.20      7.51 o 
  -4  12  14       17.98       18.31      5.05 o 
  -3  12  14      280.10      297.95     10.81 o 
  -2  12  14       19.86       17.19      5.05 o 
  -1  12  14        2.28        2.74      4.01 o 
   0  12  14       20.73       23.04      5.54 o 
   1  12  14       21.26       13.86      5.18 o 
   2  12  14       21.09       22.85      5.31 o 
   3  12  14       74.63       65.75      6.85 o 
   4  12  14        3.07       10.74      6.12 o 
   5  12  14        0.06        2.40      6.83 o 
   6  12  14        0.50       -4.78      6.56 o 
  -7  13  14        1.25       -1.74      8.67 o 
  -6  13  14       20.99       26.44      9.25 o 
  -5  13  14       80.72       94.12     11.60 o 
  -4  13  14       13.71       11.77      5.07 o 
  -3  13  14      266.75      261.42     11.32 o 
  -2  13  14        0.17        4.65      4.91 o 
  -1  13  14        2.34        2.78      4.77 o 
   0  13  14      165.65      177.61     10.60 o 
   1  13  14       20.26       20.00      5.86 o 
   2  13  14        2.79        1.08      4.34 o 
   3  13  14       17.05       16.94      5.37 o 
   4  13  14       62.55       66.63      8.73 o 
  -3  14  14      453.22      485.47     16.32 o 
  -2  14  14        1.36        6.07      5.85 o 
  -1  14  14        0.98       -0.91      5.92 o 
   0  14  14      162.39      176.65     10.98 o 
   1  14  14       72.05       64.94      7.99 o 
 -16   1  15       66.34       54.94     11.78 o 
 -15   1  15       31.31       20.78      9.08 o 
 -14   1  15       59.89       46.87     10.22 o 
 -13   1  15        2.60        5.69      7.76 o 
 -12   1  15        7.58        0.05      5.31 o 
 -11   1  15      654.23      642.64     21.81 o 
 -10   1  15      761.14      704.14     19.30 o 
  -9   1  15     1288.06     1214.09     22.31 o 
  -8   1  15      327.57      364.37      9.99 o 
  -7   1  15      490.47      497.27     10.34 o 
  -6   1  15      411.71      422.00      8.42 o 
  -5   1  15     4627.53     4790.96     41.44 o 
  -4   1  15     2248.98     2423.74     20.33 o 
  -3   1  15     3529.70     3931.29     29.36 o 
  -2   1  15       69.64       85.58      2.10 o 
  -1   1  15      217.41      207.87      3.60 o 
   0   1  15      287.88      327.27      7.10 o 
   1   1  15      512.11      544.93      6.95 o 
   2   1  15      159.44      160.15      2.50 o 
   3   1  15       49.93       67.58      2.34 o 
   4   1  15       22.01       39.50      3.42 o 
   5   1  15        9.07       12.43      2.54 o 
   6   1  15      109.41       98.20      5.94 o 
   7   1  15       32.89       23.95      3.48 o 
   8   1  15        0.07        3.89      2.89 o 
   9   1  15       34.37       32.52      5.09 o 
  10   1  15      267.08      233.07     13.42 o 
  11   1  15        9.55       -1.90      5.99 o 
  12   1  15       33.39       16.76      6.50 o 
  13   1  15       56.02       50.84     19.54 o 
 -16   2  15       39.20       48.89     11.41 o 
 -15   2  15        1.29        1.04     10.32 o 
 -14   2  15       26.56       20.32      9.01 o 
 -13   2  15       20.97       14.04      6.15 o 
 -12   2  15      134.15      133.22     10.07 o 
 -11   2  15      174.99      131.84     10.33 o 
 -10   2  15     2637.99     2544.80     45.06 o 
  -9   2  15        1.96       13.18      4.47 o 
  -8   2  15       36.17       34.95      4.43 o 
  -7   2  15        0.46        1.35      1.77 o 
  -6   2  15      181.57      204.97      4.50 o 
  -5   2  15     1870.74     1883.95     17.40 o 
  -4   2  15     1261.76     1368.15     16.71 o 
  -3   2  15        7.37        9.64      1.17 o 
  -2   2  15       48.67       54.16      2.44 o 
  -1   2  15      168.03      243.40      5.32 o 
   0   2  15       25.38       12.01      1.26 o 
   1   2  15      319.31      393.96      4.95 o 
   2   2  15      490.85      505.38      5.63 o 
   3   2  15        2.22        2.48      1.30 o 
   4   2  15      153.28      150.12      5.49 o 
   5   2  15     1052.05     1020.86     17.58 o 
   6   2  15      124.66      121.73      6.07 o 
   7   2  15       32.93       26.65      4.01 o 
   8   2  15      181.91      170.22      8.86 o 
   9   2  15       37.67       30.10      6.24 o 
  10   2  15        8.72       -0.15      5.22 o 
  11   2  15        0.88       -3.25      5.53 o 
  12   2  15       37.41       25.95      8.68 o 
  13   2  15       43.52       65.47     14.86 o 
 -15   3  15       18.79       15.50      9.08 o 
 -14   3  15        0.00        8.75      6.06 o 
 -13   3  15       98.30       97.32      9.96 o 
 -12   3  15        6.64       -1.62      4.54 o 
 -11   3  15      116.64      114.64      9.32 o 
 -10   3  15      143.44      159.52     14.49 o 
  -9   3  15     1265.40     1184.15     26.13 o 
  -8   3  15      935.65      888.50     16.55 o 
  -7   3  15       59.53       57.25      4.88 o 
  -6   3  15        0.96        4.67      1.77 o 
  -5   3  15      921.76     1012.31     11.69 o 
  -4   3  15     1016.87     1029.39     13.01 o 
  -3   3  15        1.15        6.11      1.29 o 
  -2   3  15      615.25      614.62      6.18 o 
  -1   3  15      843.56      774.75      7.94 o 
   0   3  15     1355.59     1391.72     12.27 o 
   1   3  15      808.52      735.99      7.67 o 
   2   3  15       40.18       30.43      1.67 o 
   3   3  15      504.16      533.67      9.69 o 
   4   3  15      239.56      219.37      8.38 o 
   5   3  15      103.31       95.88      5.70 o 
   6   3  15        3.07        1.88      2.75 o 
   7   3  15       50.06       30.50      4.30 o 
   8   3  15      550.15      561.58     15.52 o 
   9   3  15      528.77      509.85     18.10 o 
  10   3  15       64.69       65.57      8.55 o 
  11   3  15      122.97      157.36     17.23 o 
  12   3  15        0.04      -11.83      5.91 o 
 -15   4  15        2.89       -1.63      9.06 o 
 -14   4  15        6.95        7.31      6.36 o 
 -13   4  15      291.15      326.53     27.93 o 
 -12   4  15       33.91       36.08      7.20 o 
 -11   4  15      477.70      493.45     17.40 o 
 -10   4  15      227.24      209.34     11.69 o 
  -9   4  15      142.21      140.39      9.13 o 
  -8   4  15      355.04      363.74     12.79 o 
  -7   4  15     1053.35     1051.62     19.31 o 
  -6   4  15     1167.47     1184.17     13.75 o 
  -5   4  15        4.84        4.48      1.75 o 
  -4   4  15       49.58       33.38      2.58 o 
  -3   4  15      689.75      686.95      9.42 o 
  -2   4  15       48.58       35.01      1.64 o 
  -1   4  15      485.89      512.03      6.08 o 
   0   4  15       78.94       48.11      1.99 o 
   1   4  15       31.51       26.70      1.68 o 
   2   4  15        3.56        4.17      1.33 o 
   3   4  15       21.31       18.77      2.24 o 
   4   4  15      527.34      525.64     11.92 o 
   5   4  15       78.83       73.44      5.31 o 
   6   4  15      194.32      205.72     10.58 o 
   7   4  15       11.68       16.40      3.93 o 
   8   4  15      810.67      817.16     22.72 o 
   9   4  15        2.34       10.12      5.83 o 
  10   4  15        3.62        8.76      5.59 o 
  11   4  15       31.98       25.89      7.11 o 
  12   4  15       40.20       19.39      7.58 o 
 -15   5  15       13.19       21.76     15.84 o 
 -14   5  15       74.66       31.72     12.02 o 
 -13   5  15      122.57      146.48     15.68 o 
 -12   5  15       12.72       18.05      6.43 o 
 -11   5  15       21.44       21.42      6.36 o 
 -10   5  15       12.96       15.09      3.77 o 
  -9   5  15      131.54      139.99      6.75 o 
  -8   5  15      263.86      243.87      9.50 o 
  -7   5  15        4.77        6.12      4.59 o 
  -6   5  15     1017.03      973.23     13.77 o 
  -5   5  15        8.72        7.49      2.33 o 
  -4   5  15      845.99      841.16     11.97 o 
  -3   5  15      381.36      421.48      6.76 o 
  -2   5  15       20.68       17.93      1.85 o 
  -1   5  15      404.87      384.87      6.09 o 
   0   5  15      166.78      150.48      3.50 o 
   1   5  15      348.23      347.69      5.81 o 
   2   5  15        0.03        0.72      1.39 o 
   3   5  15     2668.24     2557.66     25.14 o 
   4   5  15       11.94       11.74      2.88 o 
   5   5  15      373.93      369.41     10.63 o 
   6   5  15       12.35       11.92      3.72 o 
   7   5  15      302.59      298.88     11.58 o 
   8   5  15      258.53      238.56     21.16 o 
   9   5  15      257.37      245.30     13.86 o 
  10   5  15       46.06       37.48      7.72 o 
  11   5  15      164.29      202.80     16.86 o 
  12   5  15        0.00       -0.23      7.78 o 
 -14   6  15       19.88       23.56     14.26 o 
 -13   6  15       31.94       34.62     11.59 o 
 -12   6  15      529.69      573.87     53.14 o 
 -11   6  15      332.72      351.20     17.91 o 
 -10   6  15        0.98       -0.44      4.68 o 
  -9   6  15       27.11       34.19      5.90 o 
  -8   6  15      131.57      126.48      8.45 o 
  -7   6  15       29.42       34.71      3.65 o 
  -6   6  15     2747.32     2712.21     33.13 o 
  -5   6  15       15.31       20.77      3.09 o 
  -4   6  15      900.16      890.76     12.95 o 
  -3   6  15      950.51      916.64     11.20 o 
  -2   6  15       40.94       51.53      2.64 o 
  -1   6  15      788.62      788.39     10.11 o 
   0   6  15      507.29      457.91      7.00 o 
   1   6  15      163.92      133.45      3.86 o 
   2   6  15     2816.98     2708.90     25.05 o 
   3   6  15      977.71      944.17     12.77 o 
   4   6  15       54.80       45.73      4.18 o 
   5   6  15       19.36       16.22      3.53 o 
   6   6  15        5.80       -3.20      3.39 o 
   7   6  15       23.84       24.07      5.84 o 
   8   6  15      474.59      502.29     18.27 o 
   9   6  15        2.30        3.42      5.11 o 
  10   6  15        1.01        3.63      5.97 o 
  11   6  15       41.23       37.56      9.92 o 
 -14   7  15      506.22      588.96     33.50 o 
 -13   7  15       33.29       38.66     12.42 o 
 -12   7  15      235.49      293.28     23.20 o 
 -11   7  15       30.36       37.11     10.37 o 
 -10   7  15       34.30       43.09      8.66 o 
  -9   7  15      682.58      722.08     24.63 o 
  -8   7  15      757.91      703.47     19.64 o 
  -7   7  15       37.24       43.89      4.22 o 
  -6   7  15        2.82        1.90      2.69 o 
  -5   7  15      857.03      796.03     14.23 o 
  -4   7  15       10.09        9.08      2.88 o 
  -3   7  15       39.43       27.56      2.60 o 
  -2   7  15      781.44      761.19     11.12 o 
  -1   7  15        0.14        4.05      2.07 o 
   0   7  15      564.83      562.55      8.74 o 
   1   7  15     1534.98     1508.29     15.99 o 
   2   7  15      221.13      173.62      5.34 o 
   3   7  15      114.53      124.43      4.77 o 
   4   7  15       27.90       22.34      3.33 o 
   5   7  15      196.85      188.42      9.23 o 
   6   7  15        0.96        5.19      3.81 o 
   7   7  15      931.72      928.26     21.64 o 
   8   7  15       61.46       42.12      7.69 o 
   9   7  15       10.24        9.75      5.99 o 
  10   7  15       65.30       61.93     14.14 o 
  11   7  15      119.61      148.69     13.53 o 
 -13   8  15       21.75       22.26     12.06 o 
 -12   8  15        0.59        3.06      8.78 o 
 -11   8  15        9.53        5.77      8.31 o 
 -10   8  15       12.34       14.36      8.55 o 
  -9   8  15      143.80      143.07     10.49 o 
  -8   8  15       33.64       21.17      5.26 o 
  -7   8  15      100.17      110.31      6.52 o 
  -6   8  15        6.15        4.59      3.27 o 
  -5   8  15        6.36       13.46      3.41 o 
  -4   8  15      478.56      476.33      9.42 o 
  -3   8  15       50.07       52.81      3.74 o 
  -2   8  15        0.62        4.54      2.28 o 
  -1   8  15      128.30      130.37      4.98 o 
   0   8  15      272.87      311.54     11.47 o 
   1   8  15       62.50       49.31      3.92 o 
   2   8  15       43.32       46.57      4.22 o 
   3   8  15      577.02      560.24     11.01 o 
   4   8  15       32.05       34.02      4.13 o 
   5   8  15      270.14      261.88     11.00 o 
   6   8  15      166.97      176.51     14.90 o 
   7   8  15       91.26       75.02      7.64 o 
   8   8  15        1.17        0.93      4.64 o 
   9   8  15      181.45      220.60     14.91 o 
  10   8  15       51.10       57.38     10.69 o 
 -12   9  15       28.99       20.50     11.28 o 
 -11   9  15      102.86       83.93     16.02 o 
 -10   9  15       29.39       32.50     11.56 o 
  -9   9  15       72.20       70.15     10.32 o 
  -8   9  15      270.38      264.33     16.30 o 
  -7   9  15        4.41       13.11      4.71 o 
  -6   9  15      175.17      177.63      9.24 o 
  -5   9  15       61.24       66.61      6.34 o 
  -4   9  15       55.04       47.79      4.56 o 
  -3   9  15       82.05       79.04      5.38 o 
  -2   9  15      309.95      315.71      8.05 o 
  -1   9  15      164.74      146.79      6.55 o 
   0   9  15       42.39       26.46      4.39 o 
   1   9  15       34.13       34.71      4.21 o 
   2   9  15       52.87       57.73      7.95 o 
   3   9  15      415.18      407.08     14.72 o 
   4   9  15       54.94       64.51      5.76 o 
   5   9  15      109.86      109.32      9.42 o 
   6   9  15       55.20       42.91      6.45 o 
   7   9  15       29.04       16.82      6.96 o 
   8   9  15       19.49       23.39      6.27 o 
   9   9  15       65.63       64.32     10.70 o 
 -11  10  15       16.43       11.85     10.90 o 
 -10  10  15      401.32      490.87     22.67 o 
  -9  10  15       85.75      104.86     10.31 o 
  -8  10  15       85.19       95.06      9.39 o 
  -7  10  15      199.24      194.26     11.56 o 
  -6  10  15      470.22      489.73     15.08 o 
  -5  10  15        8.32        6.39      4.75 o 
  -4  10  15      326.08      339.80     15.32 o 
  -3  10  15      421.47      438.48     12.45 o 
  -2  10  15       29.78       33.06      4.48 o 
  -1  10  15        0.86        1.65      2.58 o 
   0  10  15        0.25       -0.17      2.69 o 
   1  10  15        9.56        8.98      4.57 o 
   2  10  15      114.35      113.79      7.30 o 
   3  10  15      354.64      384.36     13.99 o 
   4  10  15       67.50       65.63      6.04 o 
   5  10  15      213.88      220.11     14.57 o 
   6  10  15      104.76       86.34     11.04 o 
   7  10  15       82.14       93.46     12.90 o 
   8  10  15        0.08       -1.36      6.00 o 
 -10  11  15       70.73       47.89      9.52 o 
  -9  11  15      504.22      520.41     19.54 o 
  -8  11  15      569.64      573.14     19.77 o 
  -7  11  15      175.29      188.24     12.04 o 
  -6  11  15       76.77       68.60      9.61 o 
  -5  11  15       87.89       82.53     10.29 o 
  -4  11  15      452.45      414.15     11.77 o 
  -3  11  15      246.64      256.60     12.78 o 
  -2  11  15      260.34      279.70     10.75 o 
  -1  11  15       29.20       24.03      4.50 o 
   0  11  15      221.69      233.82      8.85 o 
   1  11  15      405.96      397.33     12.43 o 
   2  11  15      100.50       85.41      6.89 o 
   3  11  15        5.92       10.98      4.50 o 
   4  11  15      186.43      215.91     16.58 o 
   5  11  15      122.14      116.66     17.34 o 
   6  11  15      231.62      243.04     16.54 o 
   7  11  15       68.22       80.70     11.91 o 
  -9  12  15      151.64      172.26     14.55 o 
  -8  12  15        1.21        1.00      7.12 o 
  -7  12  15      125.87      157.64     14.02 o 
  -6  12  15       27.03       16.60      7.55 o 
  -5  12  15       21.97       17.02      9.43 o 
  -4  12  15      206.42      207.65     12.28 o 
  -3  12  15        2.56        1.57      4.38 o 
  -2  12  15      244.12      265.30     12.31 o 
  -1  12  15      166.59      176.06      8.44 o 
   0  12  15        0.51       -3.74      4.21 o 
   1  12  15       16.66       10.65      4.38 o 
   2  12  15      248.72      264.06     11.12 o 
   3  12  15       35.67       30.23      6.20 o 
   4  12  15       76.27       74.36      8.93 o 
   5  12  15       85.54       99.87     11.98 o 
   6  12  15        5.49        6.71      7.74 o 
  -7  13  15       63.24       51.30     11.81 o 
  -6  13  15       78.18       83.54     11.71 o 
  -5  13  15        8.54        6.46      6.58 o 
  -4  13  15      191.29      180.25      9.67 o 
  -3  13  15      429.67      501.49     26.00 o 
  -2  13  15      217.01      210.50     10.25 o 
  -1  13  15      440.71      496.30     17.62 o 
   0  13  15       51.92       74.11      7.88 o 
   1  13  15      562.64      586.20     17.55 o 
   2  13  15       11.38        4.92      4.63 o 
   3  13  15       28.37       21.52      5.51 o 
   4  13  15       20.00        7.09      6.48 o 
  -2  14  15       28.75       21.06      7.60 o 
  -1  14  15       60.47       86.80      9.64 o 
 -16   0  16        3.52        0.64     10.07 o 
 -15   0  16       23.34       12.21     16.56 o 
 -14   0  16        0.18       -0.35     12.24 o 
 -13   0  16     1120.89     1109.70     57.48 o 
 -12   0  16      506.92      537.87     37.34 o 
 -11   0  16       41.36       51.52     14.68 o 
 -10   0  16      565.05      585.77     23.28 o 
  -9   0  16      290.56      234.50     14.07 o 
  -8   0  16        1.21       -0.59      5.92 o 
  -7   0  16      460.33      450.86     13.07 o 
  -6   0  16      473.37      430.14      8.47 o 
  -5   0  16     1467.17     1525.75     21.37 o 
  -4   0  16      305.89      341.11      9.00 o 
  -3   0  16      240.18      172.68      5.52 o 
  -2   0  16     5496.19     5849.55     57.43 o 
  -1   0  16      608.27      641.32     10.11 o 
   0   0  16     1824.35     1851.72     22.41 o 
   1   0  16      716.46      631.58     10.49 o 
   2   0  16       87.18       78.71      2.68 o 
   3   0  16       30.00       63.75      5.05 o 
   4   0  16      136.76      147.68      7.33 o 
   5   0  16     1248.31     1328.90     25.48 o 
   6   0  16       19.45       22.59      4.96 o 
   7   0  16        0.58       -2.47      3.46 o 
   8   0  16       38.08       39.01      6.68 o 
   9   0  16      201.21      203.80     17.19 o 
  10   0  16      947.40     1002.63     38.34 o 
  11   0  16        1.57        5.49      7.78 o 
  12   0  16      118.15       94.87     15.60 o 
 -16   1  16       49.06       55.37     11.96 o 
 -15   1  16        1.00       -1.47      8.75 o 
 -14   1  16       37.40       16.49     13.43 o 
 -13   1  16      112.02      102.57     11.99 o 
 -12   1  16      163.11      161.97     16.09 o 
 -11   1  16       49.29       45.50      6.61 o 
 -10   1  16      336.36      360.99     13.57 o 
  -9   1  16      295.83      284.95     15.07 o 
  -8   1  16     1547.68     1455.90     25.99 o 
  -7   1  16      582.77      591.74     11.04 o 
  -6   1  16      221.86      226.04      4.23 o 
  -5   1  16      265.28      280.06      4.80 o 
  -4   1  16      959.09      901.24     12.04 o 
  -3   1  16      513.74      421.03      5.70 o 
  -2   1  16      223.94      226.54      3.89 o 
  -1   1  16     6561.90     6735.95     51.81 o 
   0   1  16       14.66       26.90      1.72 o 
   1   1  16     1436.38     1478.74     13.12 o 
   2   1  16      383.94      400.98      5.48 o 
   3   1  16      256.59      321.39      5.04 o 
   4   1  16      503.36      445.49     16.35 o 
   5   1  16      508.55      510.36     16.18 o 
   6   1  16       44.45       45.95      4.16 o 
   7   1  16       44.20       39.77      4.16 o 
   8   1  16       33.38       33.60      4.48 o 
   9   1  16        8.60        3.82      4.67 o 
  10   1  16       12.97       16.97      5.74 o 
  11   1  16      186.67      233.48     14.43 o 
  12   1  16        6.22        4.54      5.74 o 
 -16   2  16      184.29      202.23     24.31 o 
 -15   2  16      121.80       81.44     12.71 o 
 -14   2  16       40.27       65.84     18.19 o 
 -13   2  16       58.62       70.00      9.00 o 
 -12   2  16        6.62        2.98      4.88 o 
 -11   2  16        0.86        4.89      4.67 o 
 -10   2  16      412.41      415.00     14.95 o 
  -9   2  16      607.05      499.88     20.14 o 
  -8   2  16      126.43      121.10      5.20 o 
  -7   2  16      242.53      199.30      7.21 o 
  -6   2  16      990.01      955.91     11.81 o 
  -5   2  16      395.19      356.42      5.79 o 
  -4   2  16       31.09       40.08      1.85 o 
  -3   2  16     1560.44     1498.98     13.98 o 
  -2   2  16      177.44      196.57      3.35 o 
  -1   2  16     1127.50     1242.74     11.62 o 
   0   2  16     1418.73     1594.32     14.79 o 
   1   2  16       95.84       90.85      2.45 o 
   2   2  16        0.00        3.33      1.00 o 
   3   2  16     1645.25     1496.11     17.39 o 
   4   2  16      717.76      684.31     12.72 o 
   5   2  16     2682.53     2648.06     35.65 o 
   6   2  16       11.09       16.81      3.39 o 
   7   2  16      465.64      458.94     11.80 o 
   8   2  16       67.85       58.47      6.91 o 
   9   2  16       10.55        8.17      4.62 o 
  10   2  16       83.20       63.77      9.97 o 
  11   2  16        1.07        0.11      5.93 o 
  12   2  16       59.37       58.13     10.87 o 
 -15   3  16       40.77       41.06     10.73 o 
 -14   3  16        0.34       -0.79      6.01 o 
 -13   3  16      246.84      266.49     14.63 o 
 -12   3  16       29.06       33.26      6.53 o 
 -11   3  16      580.70      580.35     18.70 o 
 -10   3  16     1046.74      987.96     24.25 o 
  -9   3  16      141.14      129.57      8.92 o 
  -8   3  16      274.34      292.42      9.99 o 
  -7   3  16       78.22       68.54      5.05 o 
  -6   3  16     1098.47      992.82     13.37 o 
  -5   3  16     1004.31     1032.63     12.63 o 
  -4   3  16     1287.70     1101.42     13.69 o 
  -3   3  16       92.08       95.75      4.16 o 
  -2   3  16      893.86      928.71      8.76 o 
  -1   3  16      252.45      260.28      4.32 o 
   0   3  16      521.46      490.69      6.02 o 
   1   3  16        0.95        0.46      1.06 o 
   2   3  16      532.15      445.98      6.43 o 
   3   3  16      568.87      513.81      7.92 o 
   4   3  16      271.34      249.48      7.28 o 
   5   3  16      434.68      393.22     10.43 o 
   6   3  16        3.01        3.23      3.12 o 
   7   3  16      401.85      390.33     11.17 o 
   8   3  16      649.48      624.46     16.51 o 
   9   3  16       75.32       75.26      8.68 o 
  10   3  16       55.56       61.66      8.55 o 
  11   3  16      155.76      140.95     14.35 o 
  12   3  16       10.43       10.73     10.66 o 
 -15   4  16      108.25      143.73     25.29 o 
 -14   4  16       93.69       91.58     10.43 o 
 -13   4  16        4.05       -2.07      5.38 o 
 -12   4  16      207.42      269.92     16.45 o 
 -11   4  16       33.80       37.31      6.95 o 
 -10   4  16      168.30      152.53     10.04 o 
  -9   4  16     2360.01     2136.18     34.49 o 
  -8   4  16     1427.39     1422.49     25.31 o 
  -7   4  16     1188.09     1145.08     17.39 o 
  -6   4  16     1959.18     1867.90     20.43 o 
  -5   4  16     3559.75     3499.48     35.84 o 
  -4   4  16      180.80      143.97      4.55 o 
  -3   4  16      102.65       90.99      3.37 o 
  -2   4  16       19.34       16.57      1.43 o 
  -1   4  16      751.61      875.83      8.49 o 
   0   4  16      735.37      771.28      8.00 o 
   1   4  16      292.30      285.26      4.39 o 
   2   4  16       24.24       16.11      1.62 o 
   3   4  16       21.76       20.30      2.53 o 
   4   4  16      420.92      410.75     10.62 o 
   5   4  16      123.33      113.00      6.28 o 
   6   4  16      555.28      528.35     12.95 o 
   7   4  16      192.47      205.32      9.70 o 
   8   4  16        7.04       14.17      4.48 o 
   9   4  16      956.76     1017.36     26.98 o 
  10   4  16       38.39       31.81      7.21 o 
  11   4  16      107.59       98.29     10.85 o 
  12   4  16      142.09      158.43     16.16 o 
 -15   5  16      101.88      121.09     18.61 o 
 -14   5  16      188.98      223.02     21.46 o 
 -13   5  16      310.83      341.15     16.93 o 
 -12   5  16      323.14      336.66     15.57 o 
 -11   5  16       41.81       29.20      6.78 o 
 -10   5  16      567.47      624.10     14.36 o 
  -9   5  16       57.41       40.09      4.48 o 
  -8   5  16      249.66      266.50     14.41 o 
  -7   5  16     1111.57      985.39     19.24 o 
  -6   5  16      903.04      821.40     12.47 o 
  -5   5  16      411.39      406.82      9.13 o 
  -4   5  16        0.28        3.27      1.92 o 
  -3   5  16        5.63        2.51      1.60 o 
  -2   5  16      603.37      640.51      8.25 o 
  -1   5  16      634.33      589.42      7.82 o 
   0   5  16      482.18      459.28      6.46 o 
   1   5  16      208.44      216.48      4.49 o 
   2   5  16       12.97       23.08      2.31 o 
   3   5  16     2311.29     2255.75     24.93 o 
   4   5  16      133.53      127.39      6.87 o 
   5   5  16       21.84       24.02      4.04 o 
   6   5  16      266.87      273.53     10.81 o 
   7   5  16       51.93       32.22      5.30 o 
   8   5  16        1.64       -3.22      4.80 o 
   9   5  16       19.06       12.83      5.89 o 
  10   5  16       23.27       17.71      6.34 o 
  11   5  16        8.25        8.66      6.56 o 
 -14   6  16        5.31        1.09      9.27 o 
 -13   6  16       18.97        6.06      8.96 o 
 -12   6  16       64.87       49.94      9.79 o 
 -11   6  16       56.38       54.39      9.47 o 
 -10   6  16       70.79       58.64      9.24 o 
  -9   6  16       27.84       17.47      4.94 o 
  -8   6  16      111.24       84.14      6.53 o 
  -7   6  16      721.71      632.56     12.17 o 
  -6   6  16      283.26      292.45      8.64 o 
  -5   6  16      775.41      770.77     14.45 o 
  -4   6  16       82.44       80.14      4.12 o 
  -3   6  16      532.82      489.80      8.15 o 
  -2   6  16      327.10      334.33      6.02 o 
  -1   6  16       59.51       40.79      2.81 o 
   0   6  16      901.00      823.82     10.23 o 
   1   6  16      121.43      124.09      4.74 o 
   2   6  16      605.25      569.11      9.00 o 
   3   6  16     2798.99     2721.48     27.81 o 
   4   6  16      113.35       93.78      4.35 o 
   5   6  16        1.53       -0.69      2.89 o 
   6   6  16       70.02       62.30      8.52 o 
   7   6  16      276.59      252.70     13.28 o 
   8   6  16       51.21       52.70      7.82 o 
   9   6  16        9.94        4.94      5.35 o 
  10   6  16       19.81       18.55      7.02 o 
  11   6  16       66.20       48.65      9.61 o 
 -14   7  16        0.01       -2.19     10.05 o 
 -13   7  16       98.63      115.73     23.65 o 
 -12   7  16        5.58        3.26      8.76 o 
 -11   7  16        4.61       15.32      8.80 o 
 -10   7  16       72.98       76.92     13.56 o 
  -9   7  16       19.59       23.15      7.38 o 
  -8   7  16      159.73      177.92     11.69 o 
  -7   7  16       20.20       18.04      3.47 o 
  -6   7  16      978.44      891.35     15.54 o 
  -5   7  16      357.03      354.86     10.07 o 
  -4   7  16       15.35        8.88      2.93 o 
  -3   7  16        5.43        8.22      2.42 o 
  -2   7  16      726.35      713.36     11.75 o 
  -1   7  16      181.85      165.14      4.90 o 
   0   7  16      131.11      132.52      5.34 o 
   1   7  16      223.52      197.78      5.19 o 
   2   7  16      112.90       97.72      4.62 o 
   3   7  16     1775.81     1686.89     23.88 o 
   4   7  16      117.70      111.85      5.24 o 
   5   7  16      223.65      238.45     10.24 o 
   6   7  16      129.12      130.89     11.89 o 
   7   7  16       53.97       61.14      6.99 o 
   8   7  16       69.50       81.90      9.86 o 
   9   7  16      193.62      185.68     13.59 o 
  10   7  16        0.86        1.54      6.06 o 
 -13   8  16        0.51       10.59     11.17 o 
 -12   8  16       21.77       33.88     22.52 o 
 -11   8  16      193.24      222.35     20.72 o 
 -10   8  16       31.47       27.92      8.02 o 
  -9   8  16      476.62      464.10     16.94 o 
  -8   8  16      349.80      355.49     18.07 o 
  -7   8  16       52.95       51.22      5.30 o 
  -6   8  16       24.38       20.63      4.06 o 
  -5   8  16     1292.72     1220.73     19.51 o 
  -4   8  16       77.29       67.12      4.76 o 
  -3   8  16       32.32       22.51      3.68 o 
  -2   8  16      287.47      265.20      6.70 o 
  -1   8  16      189.96      171.50      5.68 o 
   0   8  16      253.15      318.17      7.67 o 
   1   8  16     1733.27     1696.19     22.39 o 
   2   8  16       19.74       16.39      3.20 o 
   3   8  16        2.01        1.90      2.82 o 
   4   8  16        2.11        1.59      2.97 o 
   5   8  16      119.42      100.53      8.23 o 
   6   8  16       70.11       80.98      7.61 o 
   7   8  16       67.27       47.09      8.79 o 
   8   8  16      123.54      136.34      9.99 o 
   9   8  16        6.94       11.08      6.82 o 
  10   8  16        1.47       -0.88      6.82 o 
 -12   9  16        2.21        4.33     10.19 o 
 -11   9  16      108.62       88.41     15.55 o 
 -10   9  16      225.42      226.82     15.99 o 
  -9   9  16      166.85      163.90     20.22 o 
  -8   9  16       71.56       71.98      7.22 o 
  -7   9  16        2.01        4.33      4.46 o 
  -6   9  16       41.13       36.48      5.51 o 
  -5   9  16       14.75        6.89      4.09 o 
  -4   9  16       66.02       61.70      5.28 o 
  -3   9  16       14.58       11.40      3.43 o 
  -2   9  16       20.37       12.39      3.62 o 
  -1   9  16       13.62       15.51      2.90 o 
   0   9  16      159.77      176.91      6.18 o 
   1   9  16       95.95      105.27      6.68 o 
   2   9  16       11.38        9.76      4.19 o 
   3   9  16       87.87       87.42      6.37 o 
   4   9  16      203.18      177.71      7.58 o 
   5   9  16      154.16      170.59     12.44 o 
   6   9  16       96.83      113.33     10.27 o 
   7   9  16      313.75      314.72     13.77 o 
   8   9  16       95.46       81.71      8.93 o 
   9   9  16       14.26       21.79      8.02 o 
 -11  10  16       23.98       39.81     12.92 o 
 -10  10  16        2.32       -0.33      7.09 o 
  -9  10  16       30.93       26.30      7.08 o 
  -8  10  16       29.73       24.89      6.59 o 
  -7  10  16      116.72      103.62      8.37 o 
  -6  10  16      236.42      243.43     12.66 o 
  -5  10  16       23.33       12.09      5.54 o 
  -4  10  16       84.36       72.85      6.05 o 
  -3  10  16       97.56       95.70      6.70 o 
  -2  10  16       29.32       29.28      4.83 o 
  -1  10  16      108.75       95.26      6.22 o 
   0  10  16       87.14       64.10      4.99 o 
   1  10  16      662.60      623.67     15.33 o 
   2  10  16        8.13        2.02      3.75 o 
   3  10  16       43.14       36.42      5.27 o 
   4  10  16      260.49      244.60     12.25 o 
   5  10  16        7.96       11.25      6.72 o 
   6  10  16       15.70       21.45      9.87 o 
   7  10  16       54.68       45.14      8.30 o 
   8  10  16       53.77       40.92      8.50 o 
 -10  11  16      220.48      232.96     24.88 o 
  -9  11  16      314.30      341.90     16.42 o 
  -8  11  16       10.47       16.29      6.66 o 
  -7  11  16       33.36       21.91      7.58 o 
  -6  11  16      114.82      104.58     11.23 o 
  -5  11  16        8.00        5.33      5.21 o 
  -4  11  16       24.93       39.80      5.17 o 
  -3  11  16       35.22       33.20      5.31 o 
  -2  11  16       22.08       22.51      5.75 o 
  -1  11  16      146.03      149.56      7.63 o 
   0  11  16        0.71        0.93      3.60 o 
   1  11  16       11.77       12.87      4.49 o 
   2  11  16        0.06        4.61      4.11 o 
   3  11  16      140.30      131.65      8.15 o 
   4  11  16      613.58      584.33     18.82 o 
   5  11  16       19.04       11.29      6.90 o 
   6  11  16       19.38       37.79      9.33 o 
   7  11  16       22.46       13.69      8.23 o 
  -9  12  16       79.53      113.56     15.53 o 
  -8  12  16        6.52       -3.43      6.51 o 
  -7  12  16       29.61       35.43      9.32 o 
  -6  12  16        0.06        6.93      6.82 o 
  -5  12  16        5.77       10.18      6.98 o 
  -4  12  16       46.57       46.86      5.79 o 
  -3  12  16        4.87       16.10      4.90 o 
  -2  12  16       13.51       15.11      5.16 o 
  -1  12  16      105.55      106.64     10.57 o 
   0  12  16      168.75      180.20     13.23 o 
   1  12  16        4.90        4.20      4.19 o 
   2  12  16      132.51      150.73      9.35 o 
   3  12  16        5.76        8.46      4.84 o 
   4  12  16       61.85       66.18      8.72 o 
   5  12  16       18.19       10.74      7.58 o 
  -6  13  16       83.95       77.70     19.27 o 
  -5  13  16        0.14       -3.13      5.95 o 
  -4  13  16        0.05       -0.64      8.92 o 
  -3  13  16        0.46        0.73      4.54 o 
  -2  13  16       97.05      119.81      8.44 o 
  -1  13  16       58.83       55.45      8.50 o 
   0  13  16       72.56       97.45     14.52 o 
   1  13  16        0.50        2.85      5.14 o 
   2  13  16       43.61       30.13      6.65 o 
   3  13  16       35.68       24.27      5.74 o 
 -16   1  17        1.90        4.25      8.66 o 
 -15   1  17       68.44       71.67     12.17 o 
 -14   1  17       59.85       66.83     11.38 o 
 -13   1  17        0.57       -4.18      6.29 o 
 -12   1  17      420.41      361.87     18.31 o 
 -11   1  17      779.90      713.73     20.44 o 
 -10   1  17      609.91      583.40     35.12 o 
  -9   1  17       77.82       35.77      6.80 o 
  -8   1  17       70.46       51.58      6.18 o 
  -7   1  17      667.98      630.07     15.21 o 
  -6   1  17      120.27       96.73      3.88 o 
  -5   1  17     2418.94     2305.34     21.14 o 
  -4   1  17      183.61      150.86      4.17 o 
  -3   1  17        1.47       -0.41      0.82 o 
  -2   1  17     1074.20     1226.14     11.14 o 
  -1   1  17      642.58      871.25      9.36 o 
   0   1  17      554.55      531.65      6.73 o 
   1   1  17        0.91        5.02      1.20 o 
   2   1  17      325.25      295.32      3.83 o 
   3   1  17       68.26       55.05      2.83 o 
   4   1  17       80.79      112.89      5.45 o 
   5   1  17      414.22      403.63     10.34 o 
   6   1  17        7.12        3.57      2.98 o 
   7   1  17        8.16        3.69      2.86 o 
   8   1  17       24.60       17.04      4.10 o 
   9   1  17        0.77        7.35      4.90 o 
  10   1  17      152.52      153.89     11.76 o 
  11   1  17       35.38       29.65      7.09 o 
  12   1  17        0.50       -5.93      6.46 o 
 -16   2  17       32.94       48.80     14.57 o 
 -15   2  17        4.70       -4.57      7.72 o 
 -14   2  17       65.95       80.34     27.40 o 
 -13   2  17        0.75        6.99     13.05 o 
 -12   2  17       15.79       13.01      7.65 o 
 -11   2  17      323.43      321.76     13.87 o 
 -10   2  17        1.17       -4.03      3.74 o 
  -9   2  17      357.50      369.87     17.24 o 
  -8   2  17      528.46      501.59     25.37 o 
  -7   2  17      210.53      204.12      6.78 o 
  -6   2  17      188.56      148.07      4.78 o 
  -5   2  17      302.46      318.15      5.87 o 
  -4   2  17      333.12      271.48      4.61 o 
  -3   2  17       51.00       45.30      1.85 o 
  -2   2  17      688.14      658.57      7.07 o 
  -1   2  17        8.92        9.64      1.45 o 
   0   2  17       52.14       80.73      2.61 o 
   1   2  17      107.94      132.24      2.87 o 
   2   2  17      555.55      552.91      6.48 o 
   3   2  17      259.29      259.84      7.10 o 
   4   2  17      523.66      533.36     10.62 o 
   5   2  17      139.03      152.82      9.22 o 
   6   2  17        4.14        3.31      3.01 o 
   7   2  17        6.03        2.99      3.19 o 
   8   2  17      229.94      212.38     11.98 o 
   9   2  17      192.93      193.96     18.21 o 
  10   2  17      241.94      195.95     15.36 o 
  11   2  17        0.04       -2.99      6.73 o 
  12   2  17       23.78       16.17      8.44 o 
 -15   3  17       27.29       31.35     10.26 o 
 -14   3  17        9.39       -1.12      7.16 o 
 -13   3  17       56.89       50.46      8.22 o 
 -12   3  17       20.13       17.86      6.08 o 
 -11   3  17        6.22        4.87      4.80 o 
 -10   3  17      189.03      165.26     11.30 o 
  -9   3  17      728.20      621.34     14.86 o 
  -8   3  17        8.49        7.66      3.21 o 
  -7   3  17     1250.40     1187.64     22.11 o 
  -6   3  17     1135.97     1113.55     17.77 o 
  -5   3  17      146.48      108.82      3.78 o 
  -4   3  17      242.17      248.43      5.48 o 
  -3   3  17      773.29      741.81      9.05 o 
  -2   3  17      445.26      505.90      5.92 o 
  -1   3  17       84.37       78.16      2.44 o 
   0   3  17      259.58      264.12      4.34 o 
   1   3  17      522.15      582.24      6.96 o 
   2   3  17       96.11       94.33      3.05 o 
   3   3  17       81.80       73.73      3.74 o 
   4   3  17       82.55       81.06      4.69 o 
   5   3  17      116.16      121.69      6.36 o 
   6   3  17      613.89      597.24     13.78 o 
   7   3  17       11.66       16.01      4.39 o 
   8   3  17       33.75       33.17      5.62 o 
   9   3  17       58.98       54.11      7.70 o 
  10   3  17        0.08       -3.14      6.44 o 
  11   3  17       47.78       37.55     10.92 o 
  12   3  17       97.52       96.32     13.73 o 
 -15   4  17       13.30        8.19     10.16 o 
 -14   4  17       75.88       85.17     10.42 o 
 -13   4  17      267.35      268.83     14.76 o 
 -12   4  17        0.14       -1.84      4.66 o 
 -11   4  17        3.93        1.60      4.71 o 
 -10   4  17       12.11       15.56      5.27 o 
  -9   4  17        0.37        9.02      3.81 o 
  -8   4  17     1695.99     1559.67     27.18 o 
  -7   4  17      608.84      575.10     12.47 o 
  -6   4  17     2380.89     2317.79     24.44 o 
  -5   4  17       20.59       25.82      2.58 o 
  -4   4  17      238.39      198.62      7.70 o 
  -3   4  17      680.30      673.70      9.58 o 
  -2   4  17       13.83       22.74      1.79 o 
  -1   4  17      993.32      994.76      9.11 o 
   0   4  17      229.61      288.24      5.05 o 
   1   4  17     2500.27     2364.22     18.71 o 
   2   4  17      225.20      222.34      4.96 o 
   3   4  17        1.98        1.40      2.14 o 
   4   4  17     1111.19     1094.25     17.27 o 
   5   4  17      335.99      334.59     10.07 o 
   6   4  17        6.30        8.12      3.39 o 
   7   4  17        8.97        8.67      4.22 o 
   8   4  17        8.05        6.68      4.85 o 
   9   4  17       24.82       23.63      7.49 o 
  10   4  17       55.34       59.78      9.03 o 
  11   4  17       10.08       16.94      7.03 o 
  12   4  17      207.33      227.14     34.60 o 
 -15   5  17       35.90       31.53     12.88 o 
 -14   5  17       13.57        6.61      9.85 o 
 -13   5  17       24.82       35.24      7.93 o 
 -12   5  17       22.04       17.89      8.00 o 
 -11   5  17       63.87       67.23      8.58 o 
 -10   5  17       17.94       24.53      4.34 o 
  -9   5  17       41.09       32.60      4.35 o 
  -8   5  17      239.62      203.56      8.70 o 
  -7   5  17     1165.40     1083.60     18.20 o 
  -6   5  17       36.05       38.65      3.46 o 
  -5   5  17        3.90        5.74      2.40 o 
  -4   5  17     1953.83     1875.90     21.73 o 
  -3   5  17       90.47       90.07      3.69 o 
  -2   5  17       13.31       17.41      1.94 o 
  -1   5  17        2.40        3.06      1.48 o 
   0   5  17      242.19      228.29      4.59 o 
   1   5  17      139.59      116.29      3.36 o 
   2   5  17      118.67      140.45      4.26 o 
   3   5  17      514.25      505.48      9.66 o 
   4   5  17     1149.71     1084.04     19.52 o 
   5   5  17       56.32       48.44      4.97 o 
   6   5  17       12.91       10.95      4.21 o 
   7   5  17       13.84       19.19      5.93 o 
   8   5  17      126.03      132.35     16.75 o 
   9   5  17       20.27       26.27      6.93 o 
  10   5  17       55.52       57.03     12.44 o 
  11   5  17       72.64       89.73     11.09 o 
 -14   6  17       89.46       76.09     28.80 o 
 -13   6  17        8.65       15.88      9.31 o 
 -12   6  17       42.85       68.67     10.93 o 
 -11   6  17      123.32      107.36     11.83 o 
 -10   6  17       15.01        7.64      5.83 o 
  -9   6  17      268.97      275.91     15.29 o 
  -8   6  17       59.23       64.88      6.07 o 
  -7   6  17       97.47       85.68      4.89 o 
  -6   6  17       86.57       88.68      5.12 o 
  -5   6  17     2315.98     2210.27     30.39 o 
  -4   6  17     1497.06     1446.80     18.40 o 
  -3   6  17      399.93      420.60      7.89 o 
  -2   6  17      164.28      142.14      4.29 o 
  -1   6  17       42.14       37.37      2.78 o 
   0   6  17        6.70        3.48      2.12 o 
   1   6  17      492.82      481.76      7.82 o 
   2   6  17     3069.20     2914.61     29.26 o 
   3   6  17      550.73      537.15      9.68 o 
   4   6  17      195.55      195.77      6.11 o 
   5   6  17        1.05       -2.29      2.94 o 
   6   6  17        5.73        7.26      4.63 o 
   7   6  17       34.25       22.63      5.94 o 
   8   6  17       60.37       52.27      8.22 o 
   9   6  17       85.58       70.91      9.31 o 
  10   6  17       25.59       21.71      7.54 o 
  11   6  17        2.12        3.10      6.79 o 
 -14   7  17       90.01       82.73     16.35 o 
 -13   7  17       13.56        9.17      9.67 o 
 -12   7  17      163.41      182.76     19.25 o 
 -11   7  17       23.79       30.82      8.13 o 
 -10   7  17       13.52        5.16      6.30 o 
  -9   7  17       14.90       11.30      6.08 o 
  -8   7  17      194.39      182.35     10.63 o 
  -7   7  17        0.82        3.23      4.26 o 
  -6   7  17       41.12       39.88      4.33 o 
  -5   7  17      311.05      280.79      8.85 o 
  -4   7  17       13.11       11.83      3.04 o 
  -3   7  17      225.94      212.15      6.64 o 
  -2   7  17        4.50        4.29      1.81 o 
  -1   7  17      484.83      474.41      8.25 o 
   0   7  17      190.25      177.94      5.53 o 
   1   7  17      116.98      120.77      5.26 o 
   2   7  17      189.65      167.90      5.77 o 
   3   7  17       15.78       14.96      2.88 o 
   4   7  17      155.00      179.50      8.87 o 
   5   7  17      231.74      210.61      9.92 o 
   6   7  17        0.21       -2.16      3.66 o 
   7   7  17      843.31      889.58     21.93 o 
   8   7  17        9.97        3.46      7.57 o 
   9   7  17       72.90       76.51     10.12 o 
  10   7  17       24.73       32.21      8.14 o 
 -13   8  17      119.79      156.50     20.05 o 
 -12   8  17      293.59      311.53     24.37 o 
 -11   8  17      169.32      191.95     19.25 o 
 -10   8  17       35.53       28.29      8.30 o 
  -9   8  17      118.99      120.60     12.08 o 
  -8   8  17      186.38      189.13      9.66 o 
  -7   8  17      294.14      278.72      9.70 o 
  -6   8  17       12.10       17.20      4.07 o 
  -5   8  17      159.03      171.28      9.71 o 
  -4   8  17      351.42      329.30      9.67 o 
  -3   8  17        1.19       -4.24      2.32 o 
  -2   8  17       64.89       77.32      4.39 o 
  -1   8  17     1349.42     1231.87     19.34 o 
   0   8  17     1264.34     1190.21     16.70 o 
   1   8  17      834.83      831.17     13.53 o 
   2   8  17      305.13      279.09      9.22 o 
   3   8  17      182.36      184.59      7.13 o 
   4   8  17       10.85       10.68      5.19 o 
   5   8  17       16.77       24.96      5.28 o 
   6   8  17       21.24       21.78      5.43 o 
   7   8  17      196.33      180.76     11.59 o 
   8   8  17      664.19      723.65     20.41 o 
   9   8  17        3.83        1.22      6.05 o 
  10   8  17      131.72      156.22     14.09 o 
 -12   9  17       29.04       21.35     17.60 o 
 -11   9  17      120.86      114.66     16.57 o 
 -10   9  17      674.33      720.33     26.30 o 
  -9   9  17      283.01      324.27     30.09 o 
  -8   9  17        4.88        3.89      4.34 o 
  -7   9  17      291.13      304.96     11.95 o 
  -6   9  17        3.44        2.84      5.03 o 
  -5   9  17      107.76      109.32      8.77 o 
  -4   9  17      142.03      151.14     10.27 o 
  -3   9  17      485.80      514.73     12.19 o 
  -2   9  17        2.02       -1.96      3.32 o 
  -1   9  17       38.87       23.59      3.79 o 
   0   9  17     1446.98     1388.74     20.56 o 
   1   9  17      136.42      142.23      8.22 o 
   2   9  17      174.71      170.78      8.30 o 
   3   9  17      180.44      181.21      8.67 o 
   4   9  17        8.03       12.10      3.74 o 
   5   9  17        5.73        3.60      5.09 o 
   6   9  17      214.02      223.75     13.10 o 
   7   9  17       92.40       93.63     10.00 o 
   8   9  17       30.06       17.05      7.96 o 
   9   9  17        0.83        1.62      5.95 o 
 -11  10  17      120.93      107.60     17.99 o 
 -10  10  17        0.16        6.44      7.62 o 
  -9  10  17       37.30       43.32      7.81 o 
  -8  10  17      559.91      624.18     20.02 o 
  -7  10  17      287.40      294.31     12.55 o 
  -6  10  17      102.45       99.84      9.84 o 
  -5  10  17      938.18      991.08     24.56 o 
  -4  10  17      179.29      180.20     10.23 o 
  -3  10  17       42.67       45.97      5.57 o 
  -2  10  17      432.11      424.88     15.53 o 
  -1  10  17      219.73      251.25      8.36 o 
   0  10  17      465.26      447.49     13.55 o 
   1  10  17        5.22        6.90      4.04 o 
   2  10  17       84.12       74.08      6.54 o 
   3  10  17       65.63       87.73      9.48 o 
   4  10  17      228.71      226.79     12.07 o 
   5  10  17      282.57      279.29     17.08 o 
   6  10  17       79.69       64.40      9.20 o 
   7  10  17       88.95      114.99     11.36 o 
   8  10  17       19.15        7.66      6.80 o 
 -10  11  17       12.51       21.81      8.54 o 
  -9  11  17      534.29      573.17     20.57 o 
  -8  11  17      144.71      165.95     12.03 o 
  -7  11  17        0.03       -2.38      6.07 o 
  -6  11  17      134.27      124.72     16.24 o 
  -5  11  17       93.90      105.18      9.60 o 
  -4  11  17       12.43        2.61      4.11 o 
  -3  11  17      355.76      353.88     14.83 o 
  -2  11  17      656.82      649.48     16.34 o 
  -1  11  17       32.81       24.53      5.18 o 
   0  11  17      411.75      425.54     11.65 o 
   1  11  17       29.72       16.69      4.90 o 
   2  11  17        2.55        2.45      4.21 o 
   3  11  17      104.11       93.45      7.33 o 
   4  11  17       16.83       23.27      8.80 o 
   5  11  17      691.27      708.94     35.48 o 
   6  11  17      144.55      150.26     14.12 o 
  -8  12  17        1.03       -4.41      7.19 o 
  -7  12  17       82.01       96.74     12.08 o 
  -6  12  17        1.15       -4.89      6.24 o 
  -5  12  17       13.25        2.55      6.19 o 
  -4  12  17      210.97      211.46     13.89 o 
  -3  12  17       39.63       37.16      6.04 o 
  -2  12  17       26.33       20.45      5.49 o 
  -1  12  17       70.57       75.21      8.45 o 
   0  12  17       23.54       25.84      6.34 o 
   1  12  17       74.55       73.09      6.50 o 
   2  12  17      334.40      360.03     12.83 o 
   3  12  17      131.74      160.17      9.27 o 
   4  12  17       25.05       25.25      6.97 o 
   5  12  17       39.18       41.07      9.68 o 
  -6  13  17      150.63      185.34     17.44 o 
  -5  13  17        5.65       11.94      6.86 o 
  -4  13  17      245.96      248.08     13.83 o 
  -3  13  17      347.72      366.68     12.48 o 
  -2  13  17      278.14      287.25     11.81 o 
  -1  13  17      745.75      851.01     23.79 o 
   0  13  17      262.67      282.21     14.13 o 
   1  13  17      187.94      186.01     11.38 o 
   2  13  17        0.16       -4.69      4.21 o 
   3  13  17       29.24       39.63      6.37 o 
 -16   0  18       40.52       38.51     13.52 o 
 -15   0  18       74.83       81.55     15.59 o 
 -14   0  18       50.24       46.26     12.64 o 
 -13   0  18       46.92       44.82     17.66 o 
 -12   0  18       45.50       39.24     14.90 o 
 -11   0  18        1.71      -11.32      8.64 o 
 -10   0  18     1090.32      944.21     34.27 o 
  -9   0  18      662.73      597.01     25.78 o 
  -8   0  18        0.40       -0.47      3.47 o 
  -7   0  18      254.42      246.81      7.66 o 
  -6   0  18      192.77      172.24      6.45 o 
  -5   0  18        3.03       -0.19      2.11 o 
  -4   0  18     1381.01     1181.62     23.52 o 
  -3   0  18     3398.15     3333.05     34.79 o 
  -2   0  18      427.62      452.19      8.36 o 
  -1   0  18     1723.51     1915.48     23.57 o 
   0   0  18      182.40      254.19      5.69 o 
   1   0  18      625.73      657.06     11.18 o 
   2   0  18     1640.44     1673.36     22.01 o 
   3   0  18     1023.98      924.47     32.11 o 
   4   0  18     7947.87     7618.09    105.45 o 
   5   0  18       26.52       27.07      4.80 o 
   6   0  18      283.75      270.34     12.92 o 
   7   0  18       55.70       52.62      7.33 o 
   8   0  18     1552.07     1564.68     47.65 o 
   9   0  18      771.83      734.59     31.63 o 
  10   0  18      121.97      106.41     14.72 o 
  11   0  18       49.82       47.97     11.75 o 
  12   0  18      173.47      151.15     19.42 o 
 -16   1  18       11.54       20.13     10.19 o 
 -15   1  18        0.12        9.11      8.30 o 
 -14   1  18       35.03       38.51     10.13 o 
 -13   1  18      237.55      230.30     16.28 o 
 -12   1  18      126.72      148.71     12.91 o 
 -11   1  18      896.91      864.04     27.52 o 
 -10   1  18        5.82       11.18      4.71 o 
  -9   1  18      642.88      702.31     27.09 o 
  -8   1  18      460.94      457.40     15.90 o 
  -7   1  18      235.56      212.51      6.97 o 
  -6   1  18     1210.51     1231.42     14.02 o 
  -5   1  18     1577.17     1521.96     17.00 o 
  -4   1  18        7.46       14.22      2.05 o 
  -3   1  18     1172.28     1168.78     11.32 o 
  -2   1  18      368.39      307.58      4.60 o 
  -1   1  18      141.14      131.02      3.16 o 
   0   1  18     1409.16     1417.23     13.62 o 
   1   1  18      932.52      956.28      9.67 o 
   2   1  18      154.77      166.79      3.34 o 
   3   1  18      399.42      330.07      8.35 o 
   4   1  18      288.31      314.79     10.49 o 
   5   1  18       48.86       59.56      6.59 o 
   6   1  18       40.37       33.59      4.32 o 
   7   1  18        8.31        4.84      3.81 o 
   8   1  18      118.97      120.20     11.66 o 
   9   1  18       25.23       24.10      8.81 o 
  10   1  18       44.02       42.69      8.62 o 
  11   1  18       10.98       11.21      7.16 o 
  12   1  18       36.74       21.18      8.61 o 
 -15   2  18       72.66       75.35     12.08 o 
 -14   2  18      115.57      105.90     13.23 o 
 -13   2  18       11.55        6.66      7.27 o 
 -12   2  18        0.11        5.33      5.08 o 
 -11   2  18       39.89       22.65      5.73 o 
 -10   2  18      305.14      249.24     11.99 o 
  -9   2  18      242.75      218.05     10.90 o 
  -8   2  18        6.01       -1.02      2.54 o 
  -7   2  18     2086.19     1980.57     24.70 o 
  -6   2  18        2.29        4.87      1.95 o 
  -5   2  18       33.67       29.69      2.66 o 
  -4   2  18     1202.08     1231.04     13.65 o 
  -3   2  18      406.40      408.34      5.79 o 
  -2   2  18        0.04        2.91      1.08 o 
  -1   2  18     1940.79     1962.97     17.74 o 
   0   2  18     1874.63     1959.53     17.13 o 
   1   2  18      112.73      139.95      3.15 o 
   2   2  18      240.50      271.80      4.80 o 
   3   2  18      307.18      328.56      8.66 o 
   4   2  18      680.41      633.31     12.02 o 
   5   2  18      390.38      366.65     10.26 o 
   6   2  18      247.82      236.78      8.80 o 
   7   2  18       30.52       32.63      4.55 o 
   8   2  18       20.19       12.70      5.66 o 
   9   2  18      431.31      427.78     22.47 o 
  10   2  18      314.37      329.88     22.74 o 
  11   2  18       32.41       19.74      8.24 o 
  12   2  18        1.07        1.84      9.18 o 
 -15   3  18        2.41       12.53      8.70 o 
 -14   3  18      139.33      123.06     13.76 o 
 -13   3  18      301.32      297.60     15.41 o 
 -12   3  18      368.57      334.23     15.09 o 
 -11   3  18      311.41      308.98     19.68 o 
 -10   3  18        0.94        5.43      4.74 o 
  -9   3  18      300.09      244.34      9.22 o 
  -8   3  18      252.81      235.07      8.98 o 
  -7   3  18      503.73      518.39      9.99 o 
  -6   3  18      371.70      349.40      7.42 o 
  -5   3  18      242.53      230.30      5.93 o 
  -4   3  18      251.35      246.16      5.21 o 
  -3   3  18      476.48      458.27      7.77 o 
  -2   3  18     2113.84     2157.61     17.62 o 
  -1   3  18        9.15       24.81      1.79 o 
   0   3  18       37.53       38.22      1.97 o 
   1   3  18      548.22      554.89      7.42 o 
   2   3  18       78.53       91.65      3.92 o 
   3   3  18      423.92      398.88      8.06 o 
   4   3  18      350.18      311.99      8.33 o 
   5   3  18      313.19      299.78     11.45 o 
   6   3  18     1073.65      990.53     18.96 o 
   7   3  18      259.49      237.12     10.61 o 
   8   3  18        0.14        4.91      4.60 o 
   9   3  18       54.20       47.84      7.69 o 
  10   3  18       86.24       88.66     11.78 o 
  11   3  18       58.07       62.83     11.66 o 
  12   3  18       14.51       37.76     12.73 o 
 -15   4  18       31.60       41.96     12.41 o 
 -14   4  18        8.32        4.86      6.45 o 
 -13   4  18      123.44      108.15     10.99 o 
 -12   4  18      117.10      107.36     10.18 o 
 -11   4  18       38.19       30.95      6.88 o 
 -10   4  18      131.83      151.85      8.26 o 
  -9   4  18      340.41      357.51     11.77 o 
  -8   4  18     2669.82     2439.99     38.00 o 
  -7   4  18      572.02      554.26     11.99 o 
  -6   4  18     2125.28     2005.90     21.98 o 
  -5   4  18        2.21        2.62      2.08 o 
  -4   4  18     1872.32     1768.65     20.49 o 
  -3   4  18     1170.95     1172.06     13.50 o 
  -2   4  18       11.06       15.06      1.77 o 
  -1   4  18      351.44      320.84      5.52 o 
   0   4  18      198.48      230.80      6.30 o 
   1   4  18      192.67      198.26      4.04 o 
   2   4  18      127.68      131.51      3.66 o 
   3   4  18      291.28      272.25      6.85 o 
   4   4  18      134.88      136.90      6.01 o 
   5   4  18       13.45        6.82      3.78 o 
   6   4  18        6.63        8.49      3.79 o 
   7   4  18       29.11       15.45      5.32 o 
   8   4  18        2.88        8.12      5.09 o 
   9   4  18        0.27        3.06      5.20 o 
  10   4  18       32.38       29.79      7.54 o 
  11   4  18      111.09      117.70     14.17 o 
 -15   5  18       37.20       21.33     11.86 o 
 -14   5  18       42.69       30.14      8.40 o 
 -13   5  18       29.39       36.11     10.88 o 
 -12   5  18       64.06       59.23      8.74 o 
 -11   5  18        4.73       10.71      5.81 o 
 -10   5  18       50.76       50.10      5.61 o 
  -9   5  18      170.71      189.84      8.09 o 
  -8   5  18      340.41      344.64     12.84 o 
  -7   5  18     1168.11     1120.05     18.84 o 
  -6   5  18       78.42       83.14      4.97 o 
  -5   5  18       44.03       64.35      4.10 o 
  -4   5  18       31.98       35.79      3.19 o 
  -3   5  18      434.44      478.63      8.27 o 
  -2   5  18      902.94      867.77     10.42 o 
  -1   5  18      922.68      940.22     10.56 o 
   0   5  18      109.94      106.04      3.31 o 
   1   5  18      333.53      287.55      5.32 o 
   2   5  18      273.26      261.70      6.06 o 
   3   5  18        6.72        8.54      2.64 o 
   4   5  18      223.27      245.16      7.97 o 
   5   5  18       12.56       12.28      4.18 o 
   6   5  18      116.93      107.74     11.07 o 
   7   5  18      464.52      482.41     20.41 o 
   8   5  18      228.71      244.87     13.67 o 
   9   5  18        4.16        1.30      5.60 o 
  10   5  18        0.44        9.57      6.37 o 
  11   5  18       74.62       54.71     11.17 o 
 -14   6  18       27.26       38.25     12.38 o 
 -13   6  18       98.53      132.88     17.88 o 
 -12   6  18        0.66       -5.06      6.10 o 
 -11   6  18       25.62       20.84      7.41 o 
 -10   6  18      343.82      336.59     17.10 o 
  -9   6  18      453.03      460.84     19.24 o 
  -8   6  18      202.48      185.48      9.39 o 
  -7   6  18       88.09       96.08      5.24 o 
  -6   6  18       31.27       33.10      3.66 o 
  -5   6  18     1691.12     1607.11     24.27 o 
  -4   6  18     2645.36     2380.02     28.11 o 
  -3   6  18       66.19       65.68      3.97 o 
  -2   6  18        3.77        3.42      1.82 o 
  -1   6  18      404.35      406.95      7.19 o 
   0   6  18       52.76       63.27      3.27 o 
   1   6  18        6.27        5.78      2.07 o 
   2   6  18      243.63      195.21      9.26 o 
   3   6  18       10.73       10.78      2.57 o 
   4   6  18       40.75       39.25      3.97 o 
   5   6  18       80.29       87.91      6.98 o 
   6   6  18      716.78      737.66     21.45 o 
   7   6  18       71.45       69.91      8.71 o 
   8   6  18        8.44        8.03      5.54 o 
   9   6  18        0.31        4.08      5.72 o 
  10   6  18        9.72        7.58      6.50 o 
 -14   7  18        4.04       -0.87     10.71 o 
 -13   7  18       43.91       62.35     13.35 o 
 -12   7  18       11.16        6.70      9.38 o 
 -11   7  18       44.78       41.25      9.05 o 
 -10   7  18       10.07       12.32      7.14 o 
  -9   7  18      243.22      250.65     24.31 o 
  -8   7  18       23.64       38.85     10.05 o 
  -7   7  18        5.76        8.49      3.32 o 
  -6   7  18       94.11       99.54      6.06 o 
  -5   7  18      264.47      268.37      9.25 o 
  -4   7  18      382.49      374.31      9.22 o 
  -3   7  18      120.13      122.95      5.38 o 
  -2   7  18       35.08       37.25      3.39 o 
  -1   7  18       27.28       20.31      2.85 o 
   0   7  18       67.19       66.52      3.97 o 
   1   7  18       77.47       75.46      3.62 o 
   2   7  18        1.20        3.47      2.41 o 
   3   7  18      157.77      167.72      6.70 o 
   4   7  18       30.65       28.29      3.78 o 
   5   7  18      136.02      142.98      8.64 o 
   6   7  18        9.66        9.75      4.60 o 
   7   7  18        1.37        0.99      4.38 o 
   8   7  18       67.96       77.86      9.80 o 
   9   7  18        3.05        7.52      8.01 o 
  10   7  18       23.35       12.78      7.53 o 
 -13   8  18      190.88      225.45     23.05 o 
 -12   8  18      129.10      137.04     17.98 o 
 -11   8  18       15.28        3.55      8.41 o 
 -10   8  18        1.80       -1.69      6.32 o 
  -9   8  18      157.08      148.00     10.85 o 
  -8   8  18      102.69       96.85      7.57 o 
  -7   8  18        0.88        1.33      4.04 o 
  -6   8  18       12.59       12.77      4.38 o 
  -5   8  18      264.49      235.69      9.66 o 
  -4   8  18        0.18        5.56      3.86 o 
  -3   8  18      299.16      261.30      7.81 o 
  -2   8  18        3.03        8.93      2.88 o 
  -1   8  18      100.97       92.16      5.68 o 
   0   8  18      280.38      274.43      7.28 o 
   1   8  18        4.97        7.39      3.32 o 
   2   8  18      833.59      873.41     15.53 o 
   3   8  18      169.21      173.93      7.02 o 
   4   8  18      239.82      203.59      9.62 o 
   5   8  18        3.41        6.39      4.94 o 
   6   8  18       40.24       36.71      6.14 o 
   7   8  18        4.87        4.46      4.65 o 
   8   8  18      128.00      123.91     10.05 o 
   9   8  18       38.34       33.93      8.38 o 
 -12   9  18       60.22       52.62     14.53 o 
 -11   9  18       23.70       30.73     11.35 o 
 -10   9  18        2.17        3.06      8.68 o 
  -9   9  18        8.53        8.40      5.35 o 
  -8   9  18       13.93       17.16      5.12 o 
  -7   9  18        2.98        3.94      4.52 o 
  -6   9  18        3.17        0.90      4.14 o 
  -5   9  18        4.03        3.61      4.35 o 
  -4   9  18        4.94        8.20      4.37 o 
  -3   9  18      528.87      507.89     13.39 o 
  -2   9  18       51.25       48.51      5.45 o 
  -1   9  18        3.91        7.96      2.98 o 
   0   9  18        0.02        0.16      2.80 o 
   1   9  18       36.85       49.31      5.67 o 
   2   9  18        1.51        1.20      4.21 o 
   3   9  18        7.27        1.96      3.65 o 
   4   9  18      120.15      133.01      8.62 o 
   5   9  18        0.78        4.28      5.38 o 
   6   9  18        5.20        8.50      5.92 o 
   7   9  18      100.17      114.85     13.86 o 
   8   9  18       15.75        5.56      6.52 o 
 -11  10  18       22.87       16.10     11.38 o 
 -10  10  18      176.09      183.02     19.68 o 
  -9  10  18        5.43        4.97      5.75 o 
  -8  10  18        0.41       -6.73      5.07 o 
  -7  10  18      113.63      140.18     10.43 o 
  -6  10  18       31.54       30.14      8.17 o 
  -5  10  18       85.46      100.08      9.90 o 
  -4  10  18       16.65       14.84      5.42 o 
  -3  10  18       14.30       17.63      4.58 o 
  -2  10  18      247.75      259.75     12.05 o 
  -1  10  18       85.35       98.62      7.04 o 
   0  10  18       88.25       81.77      6.57 o 
   1  10  18      240.01      237.79      9.84 o 
   2  10  18       80.07       70.55      6.46 o 
   3  10  18       23.25       19.27      4.82 o 
   4  10  18       95.25      100.58     11.00 o 
   5  10  18      291.28      275.30     16.56 o 
   6  10  18       57.60       66.47     13.02 o 
   7  10  18        0.86        1.37      5.98 o 
 -10  11  18       86.51       84.10     20.75 o 
  -9  11  18       69.31       63.36     12.06 o 
  -8  11  18        1.10       -3.04      6.54 o 
  -7  11  18        9.12        7.31      9.58 o 
  -6  11  18       16.36       31.49      7.19 o 
  -5  11  18       11.90       10.02      7.89 o 
  -4  11  18       52.56       60.88      8.47 o 
  -3  11  18       74.34       75.61      6.70 o 
  -2  11  18       60.09       61.56      6.31 o 
  -1  11  18      210.72      241.11     10.21 o 
   0  11  18       29.10       31.60      5.19 o 
   1  11  18      237.59      263.03     10.64 o 
   2  11  18       55.68       57.67      6.36 o 
   3  11  18        9.97        8.51      4.69 o 
   4  11  18        0.03        4.61      5.49 o 
   5  11  18       54.29       37.64      9.34 o 
   6  11  18       37.97       58.72     10.68 o 
  -8  12  18       57.50       79.93     28.39 o 
  -7  12  18      111.80      118.92     12.65 o 
  -6  12  18      142.05      130.96     23.27 o 
  -5  12  18       42.56       38.62      6.80 o 
  -4  12  18       18.45       20.75      5.95 o 
  -3  12  18        7.05        0.14      4.55 o 
  -2  12  18       29.71       26.74      5.64 o 
  -1  12  18      401.61      418.12     16.06 o 
   0  12  18      118.48      112.19      9.75 o 
   1  12  18       34.46       22.00      7.42 o 
   2  12  18       12.42       19.15      5.46 o 
   3  12  18       48.23       50.92      6.45 o 
   4  12  18       22.71       16.69      6.65 o 
  -6  13  18      101.65      127.04     23.25 o 
  -5  13  18       64.95       67.52     15.72 o 
  -4  13  18       13.74       16.43      6.79 o 
  -3  13  18       24.19       19.57      6.70 o 
  -2  13  18       68.92       67.04     14.71 o 
  -1  13  18       98.00      113.38     10.32 o 
   0  13  18       11.29       20.43      6.63 o 
   1  13  18       38.53       27.21      6.92 o 
   2  13  18        0.19        7.61      4.83 o 
 -15   1  19       41.16       21.96      9.68 o 
 -14   1  19      232.32      259.66     23.31 o 
 -13   1  19      131.94      135.70     16.86 o 
 -12   1  19      300.96      329.34     18.02 o 
 -11   1  19       46.51       40.89      8.72 o 
 -10   1  19        3.72        2.36      5.30 o 
  -9   1  19      376.95      361.99     13.55 o 
  -8   1  19      540.67      506.47     15.87 o 
  -7   1  19      846.35      849.28     12.73 o 
  -6   1  19       89.14      115.32      4.37 o 
  -5   1  19      302.58      245.79      5.30 o 
  -4   1  19     1035.11      947.03     12.25 o 
  -3   1  19     2838.75     2915.44     23.76 o 
  -2   1  19        0.69        1.53      1.37 o 
  -1   1  19     1764.66     1931.93     17.02 o 
   0   1  19      213.02      249.96      4.64 o 
   1   1  19        2.34        7.21      1.40 o 
   2   1  19      463.11      477.58     10.52 o 
   3   1  19      500.02      461.66     13.87 o 
   4   1  19      133.34      131.97      7.00 o 
   5   1  19       42.78       15.62      4.82 o 
   6   1  19       27.84       25.58      4.24 o 
   7   1  19       21.92       12.37      4.73 o 
   8   1  19       21.80       23.89     12.26 o 
   9   1  19        7.01        8.15      6.40 o 
  10   1  19      283.75      301.51     18.54 o 
  11   1  19        7.43       -3.10      6.06 o 
  12   1  19       41.25       21.10     10.78 o 
 -15   2  19       20.18       14.49     10.44 o 
 -14   2  19       28.85       10.35      8.57 o 
 -13   2  19      256.01      240.42     16.75 o 
 -12   2  19        1.86        6.27      6.47 o 
 -11   2  19      164.73      172.57     11.03 o 
 -10   2  19       12.38        6.77      4.68 o 
  -9   2  19     1191.68     1029.15     24.12 o 
  -8   2  19      679.57      654.28     16.54 o 
  -7   2  19       72.41       61.52      3.73 o 
  -6   2  19      137.88      128.54      5.79 o 
  -5   2  19       44.59       43.39      3.08 o 
  -4   2  19       19.93       20.30      2.22 o 
  -3   2  19      178.46      139.77      3.40 o 
  -2   2  19      389.38      389.37      5.28 o 
  -1   2  19      422.22      348.41      5.60 o 
   0   2  19       39.80       38.81      2.16 o 
   1   2  19      197.58      166.30      3.64 o 
   2   2  19      437.69      410.25      6.47 o 
   3   2  19       40.49       33.06      2.88 o 
   4   2  19       13.56       16.00      3.07 o 
   5   2  19      283.54      273.74      9.09 o 
   6   2  19        0.82       -0.28      3.30 o 
   7   2  19      328.29      329.66     16.43 o 
   8   2  19        6.69        7.70      5.91 o 
   9   2  19       94.00      104.76     12.03 o 
  10   2  19      291.68      297.63     26.37 o 
  11   2  19       21.56       18.19      8.36 o 
 -15   3  19       52.74       38.64     14.49 o 
 -14   3  19       48.08       38.66     17.56 o 
 -13   3  19      304.55      282.12     18.17 o 
 -12   3  19        8.18       21.82      6.20 o 
 -11   3  19      147.99      147.74     10.70 o 
 -10   3  19        2.30        0.68      4.48 o 
  -9   3  19       87.97       70.07      5.81 o 
  -8   3  19      221.66      178.17      8.06 o 
  -7   3  19       83.33      106.40      7.35 o 
  -6   3  19     3769.24     3673.11     38.19 o 
  -5   3  19      283.68      263.70      6.53 o 
  -4   3  19     2448.27     2332.24     22.94 o 
  -3   3  19      200.22      202.89      4.26 o 
  -2   3  19      730.89      728.62      8.61 o 
  -1   3  19     4416.01     4664.71     33.80 o 
   0   3  19      397.77      383.57      5.82 o 
   1   3  19     1073.73     1096.25     11.08 o 
   2   3  19        0.82        0.03      1.50 o 
   3   3  19       83.20       85.63      4.11 o 
   4   3  19      493.49      447.79     13.80 o 
   5   3  19      152.33      132.83      6.97 o 
   6   3  19       49.91       52.71      5.76 o 
   7   3  19      520.58      507.63     17.25 o 
   8   3  19        2.05       -1.89      4.25 o 
   9   3  19       39.70       41.27      7.69 o 
  10   3  19       29.60       34.33      8.86 o 
  11   3  19        0.44       -1.10      6.78 o 
 -15   4  19        0.29        6.37      8.39 o 
 -14   4  19      361.75      346.18     35.23 o 
 -13   4  19       12.22        5.30      6.48 o 
 -12   4  19      176.10      169.40     16.47 o 
 -11   4  19        4.72       -2.52      4.66 o 
 -10   4  19       30.68       33.96      5.12 o 
  -9   4  19       77.99       98.34      6.96 o 
  -8   4  19        0.78       10.27      4.55 o 
  -7   4  19        7.19       11.30      3.03 o 
  -6   4  19       21.08       19.45      2.59 o 
  -5   4  19     2672.57     2438.17     28.73 o 
  -4   4  19      203.84      204.02      5.68 o 
  -3   4  19      149.27      148.08      4.41 o 
  -2   4  19      226.14      231.10      4.85 o 
  -1   4  19        2.30        7.44      1.63 o 
   0   4  19     2347.73     2283.58     18.97 o 
   1   4  19       48.69       46.84      3.51 o 
   2   4  19      532.13      462.74      7.57 o 
   3   4  19      261.70      244.33      8.85 o 
   4   4  19      114.10      111.84      5.70 o 
   5   4  19       16.13       11.87      3.87 o 
   6   4  19       69.77       60.15      7.20 o 
   7   4  19       75.45       76.72     11.84 o 
   8   4  19       75.39       72.51      8.51 o 
   9   4  19        2.27        5.55      5.27 o 
  10   4  19       12.96       16.97      6.93 o 
  11   4  19        7.75       20.64     16.61 o 
 -15   5  19        0.42       -6.06     14.89 o 
 -14   5  19       11.48       26.03      8.32 o 
 -13   5  19       41.69       30.03      8.01 o 
 -12   5  19      148.84      151.96     12.56 o 
 -11   5  19      145.64      147.86     11.18 o 
 -10   5  19        2.71       -3.21      5.15 o 
  -9   5  19       70.29       82.69      6.64 o 
  -8   5  19      327.77      283.03     11.87 o 
  -7   5  19       89.15      119.25      6.51 o 
  -6   5  19     2329.23     2099.83     27.13 o 
  -5   5  19     2967.14     2760.40     34.01 o 
  -4   5  19     1028.49      974.46     13.97 o 
  -3   5  19      142.61      162.80      4.99 o 
  -2   5  19        4.21        7.00      1.90 o 
  -1   5  19     1292.77     1290.72     13.35 o 
   0   5  19       21.51       15.82      1.96 o 
   1   5  19      325.91      311.33      6.14 o 
   2   5  19      400.58      368.32      7.36 o 
   3   5  19      240.47      251.26      6.99 o 
   4   5  19      304.96      293.36      9.10 o 
   5   5  19       16.40       13.07      5.79 o 
   6   5  19       36.48       31.48      6.08 o 
   7   5  19      275.71      285.52     14.10 o 
   8   5  19       14.11       15.85      5.99 o 
   9   5  19       11.25        1.06      5.54 o 
  10   5  19        0.01        2.29      5.52 o 
  11   5  19       25.68       24.56      8.15 o 
 -14   6  19        0.22        4.88     10.68 o 
 -13   6  19       16.50       19.93     14.31 o 
 -12   6  19        2.56        6.86      7.61 o 
 -11   6  19        0.22       -1.38      5.93 o 
 -10   6  19       69.35       56.01      9.18 o 
  -9   6  19      393.70      390.51     20.90 o 
  -8   6  19        0.13        8.20      5.39 o 
  -7   6  19      436.90      432.13     10.16 o 
  -6   6  19       74.31       87.70      7.40 o 
  -5   6  19     1136.77     1059.08     18.23 o 
  -4   6  19     1054.44      977.10     14.95 o 
  -3   6  19     1208.59     1158.51     16.59 o 
  -2   6  19      490.47      438.60      7.46 o 
  -1   6  19      226.44      224.47      5.43 o 
   0   6  19      900.07      942.11     11.60 o 
   1   6  19     1032.63     1068.03     13.12 o 
   2   6  19        0.65        3.01      2.50 o 
   3   6  19      329.74      314.61      7.47 o 
   4   6  19      123.69      113.71      6.47 o 
   5   6  19      439.86      400.79     12.87 o 
   6   6  19        1.64        0.41      4.48 o 
   7   6  19       12.41        5.25      5.57 o 
   8   6  19       12.55       12.45      5.98 o 
   9   6  19        0.03        1.53      6.70 o 
  10   6  19       99.20      140.38     17.92 o 
 -13   7  19       21.53       16.80     10.06 o 
 -12   7  19        0.60        2.56      6.80 o 
 -11   7  19       15.95       18.07      8.07 o 
 -10   7  19      223.79      251.77     16.21 o 
  -9   7  19        7.09       19.54      7.53 o 
  -8   7  19       26.28       14.27      4.76 o 
  -7   7  19      783.81      706.43     15.67 o 
  -6   7  19      510.32      463.42     14.05 o 
  -5   7  19      171.24      152.98      6.96 o 
  -4   7  19      142.51      136.99      5.96 o 
  -3   7  19      135.83      115.18      6.02 o 
  -2   7  19      111.26      103.79      4.58 o 
  -1   7  19      361.55      328.60      7.65 o 
   0   7  19      231.63      180.42      6.12 o 
   1   7  19        1.47        3.08      2.11 o 
   2   7  19        5.36        1.57      2.73 o 
   3   7  19       26.40       23.30      3.63 o 
   4   7  19      136.95      126.61      7.84 o 
   5   7  19      281.12      293.30     11.71 o 
   6   7  19        0.64       -2.23      3.91 o 
   7   7  19        0.13       -7.01      4.05 o 
   8   7  19      343.29      389.25     15.02 o 
   9   7  19      125.02      119.34     12.04 o 
  10   7  19        0.14        1.52      6.69 o 
 -13   8  19       81.70      106.93     25.69 o 
 -12   8  19      314.09      315.11     35.62 o 
 -11   8  19      306.51      360.03     36.36 o 
 -10   8  19       29.66       17.17      9.52 o 
  -9   8  19      379.55      420.42     20.68 o 
  -8   8  19      138.26      149.17     11.12 o 
  -7   8  19      186.40      190.04      9.64 o 
  -6   8  19      725.25      669.48     23.58 o 
  -5   8  19      325.10      357.05     13.14 o 
  -4   8  19      219.66      240.58      9.55 o 
  -3   8  19      128.22      130.59      6.41 o 
  -2   8  19       89.65       92.96      7.55 o 
  -1   8  19       32.70       27.10      3.30 o 
   0   8  19       51.08       50.79      3.90 o 
   1   8  19      178.20      165.18      7.89 o 
   2   8  19       41.92       33.65      4.42 o 
   3   8  19       58.50       60.02      5.25 o 
   4   8  19      737.17      780.36     18.67 o 
   5   8  19        3.91        0.34      4.78 o 
   6   8  19      222.12      255.91     13.59 o 
   7   8  19       16.78        8.83      6.06 o 
   8   8  19        2.21        0.49      5.18 o 
   9   8  19      225.53      211.49     15.24 o 
 -12   9  19        0.07        0.25      9.37 o 
 -11   9  19      230.14      265.21     30.36 o 
 -10   9  19        3.53        9.19     12.35 o 
  -9   9  19        1.08       -3.11      5.22 o 
  -8   9  19      139.37      127.07      8.97 o 
  -7   9  19       16.70       12.57      4.77 o 
  -6   9  19       22.30       16.21      6.18 o 
  -5   9  19      278.39      304.41     14.87 o 
  -4   9  19     1404.42     1492.06     26.84 o 
  -3   9  19      146.53      154.00      8.79 o 
  -2   9  19      257.21      220.12      9.16 o 
  -1   9  19        0.64        0.74      2.77 o 
   0   9  19       93.94       94.03      5.22 o 
   1   9  19      195.09      187.63     10.01 o 
   2   9  19      617.66      596.23     15.13 o 
   3   9  19        0.94        0.60      3.73 o 
   4   9  19      520.55      513.63     20.80 o 
   5   9  19       67.22       69.08      8.59 o 
   6   9  19      110.50      128.85     11.47 o 
   7   9  19        0.08        6.70      5.98 o 
   8   9  19       40.63       40.56      8.63 o 
 -11  10  19       15.07        4.18     10.08 o 
 -10  10  19       42.96       62.13     14.32 o 
  -9  10  19       65.22       51.19      9.49 o 
  -8  10  19       20.39       21.71      6.03 o 
  -7  10  19        9.38       12.46      5.94 o 
  -6  10  19      374.80      420.76     16.75 o 
  -5  10  19       17.29       13.62      5.96 o 
  -4  10  19        6.78        2.00      5.06 o 
  -3  10  19      211.91      225.16     15.50 o 
  -2  10  19       17.61       22.22      4.95 o 
  -1  10  19      116.71      120.11      7.56 o 
   0  10  19        4.17        7.93      3.93 o 
   1  10  19      162.26      173.24     15.63 o 
   2  10  19       29.16       28.95      5.26 o 
   3  10  19       15.43       15.40      4.77 o 
   4  10  19       18.71       34.24      6.58 o 
   5  10  19        0.95       -4.31      6.09 o 
   6  10  19       38.83       30.54      7.80 o 
   7  10  19      277.45      283.14     18.03 o 
 -10  11  19      251.40      257.90     20.75 o 
  -9  11  19       49.03       60.63      9.40 o 
  -8  11  19        9.13        6.00      7.47 o 
  -7  11  19       25.45       31.87      8.41 o 
  -6  11  19       93.00       67.93     12.14 o 
  -5  11  19      117.71      104.03      9.94 o 
  -4  11  19        2.44        7.86      5.69 o 
  -3  11  19        5.74       10.52      4.71 o 
  -2  11  19        9.95       12.35      4.88 o 
  -1  11  19      774.24      736.86     17.53 o 
   0  11  19      566.95      600.74     15.38 o 
   1  11  19        5.52        5.01      4.44 o 
   2  11  19       26.42       25.88      5.39 o 
   3  11  19       30.74       33.81      5.80 o 
   4  11  19      369.69      423.27     18.42 o 
   5  11  19       29.26       33.65      8.78 o 
   6  11  19       44.23       33.49      9.48 o 
  -8  12  19       21.21       41.20     11.39 o 
  -7  12  19      115.70      152.73     14.12 o 
  -6  12  19       19.12       13.36      8.00 o 
  -5  12  19      600.99      670.97     19.05 o 
  -4  12  19        9.15        9.29      5.79 o 
  -3  12  19      127.37      118.43     11.56 o 
  -2  12  19      106.99      130.18      8.47 o 
  -1  12  19      104.78      101.45      9.48 o 
   0  12  19      274.33      278.93     17.75 o 
   1  12  19       18.63       10.36      4.99 o 
   2  12  19       26.86       26.62      6.20 o 
   3  12  19      165.84      177.01     10.47 o 
   4  12  19      289.55      338.54     22.94 o 
  -5  13  19      269.71      324.51     22.47 o 
  -4  13  19       64.19       61.17     12.26 o 
  -3  13  19      114.26      118.05      8.68 o 
  -2  13  19      582.36      602.20     19.76 o 
  -1  13  19      318.59      321.33     16.73 o 
   0  13  19       38.93       50.07      7.95 o 
   1  13  19       12.97       19.59      7.91 o 
 -15   0  20       58.53       42.58     12.95 o 
 -14   0  20      201.14      246.53     47.90 o 
 -13   0  20       21.07       17.93     10.17 o 
 -12   0  20      295.39      290.39     21.47 o 
 -11   0  20      316.14      289.06     20.18 o 
 -10   0  20      686.59      601.76     47.31 o 
  -9   0  20      202.56      171.03     15.12 o 
  -8   0  20      384.05      302.55     17.05 o 
  -7   0  20      517.51      572.12     16.36 o 
  -6   0  20     1066.72      945.01     17.92 o 
  -5   0  20      442.07      442.48      9.69 o 
  -4   0  20        0.08        6.79      2.93 o 
  -3   0  20      172.38      131.62      4.08 o 
  -2   0  20       44.48       42.77      5.42 o 
  -1   0  20       73.69       57.45      3.46 o 
   0   0  20      182.62      166.00      4.91 o 
   1   0  20       24.71       31.14      2.93 o 
   2   0  20       22.22       39.44      4.38 o 
   3   0  20        1.98        0.34      3.93 o 
   4   0  20     2984.28     2779.89     52.48 o 
   5   0  20     2600.70     2458.54     62.93 o 
   6   0  20        5.61        1.16      4.36 o 
   7   0  20        0.79        6.78      7.92 o 
   8   0  20        4.12        6.42      6.52 o 
   9   0  20       47.93       50.23     11.18 o 
  10   0  20       29.36       25.32     19.55 o 
  11   0  20        1.02       10.96     13.91 o 
 -15   1  20       64.89       76.22     11.00 o 
 -14   1  20       39.67       52.20     10.89 o 
 -13   1  20        5.29       10.17      7.55 o 
 -12   1  20      208.91      196.86     15.12 o 
 -11   1  20       15.16        9.20      7.58 o 
 -10   1  20      426.14      404.72     18.11 o 
  -9   1  20      267.30      277.51     10.93 o 
  -8   1  20      125.36      103.12      9.66 o 
  -7   1  20      442.42      478.35      9.13 o 
  -6   1  20      544.67      495.28      9.26 o 
  -5   1  20      566.89      536.52      8.82 o 
  -4   1  20      569.73      555.50      8.96 o 
  -3   1  20     1423.04     1326.45     13.45 o 
  -2   1  20       63.79       73.30      2.63 o 
  -1   1  20      171.69      177.34      3.86 o 
   0   1  20     1172.63     1181.21     12.21 o 
   1   1  20      510.91      585.40      8.06 o 
   2   1  20      210.40      174.81      5.25 o 
   3   1  20      616.52      565.84     11.84 o 
   4   1  20       65.52       82.19      6.92 o 
   5   1  20      326.72      294.16     14.65 o 
   6   1  20      330.77      324.70     10.30 o 
   7   1  20       25.29       26.15      6.76 o 
   8   1  20       53.16       47.16      8.34 o 
   9   1  20      171.26      179.70     14.60 o 
  10   1  20        2.59       -4.84      5.82 o 
  11   1  20        0.32        8.00      7.79 o 
 -15   2  20       19.35       11.90      9.33 o 
 -14   2  20      493.02      479.35     25.53 o 
 -13   2  20       43.12       37.78      9.59 o 
 -12   2  20        5.32        3.62     11.90 o 
 -11   2  20        9.76        5.33      6.37 o 
 -10   2  20       26.70       25.16      5.61 o 
  -9   2  20     1770.70     1648.95     28.43 o 
  -8   2  20     2751.77     2536.73     38.53 o 
  -7   2  20      894.76      930.07     16.34 o 
  -6   2  20        9.12        6.77      2.22 o 
  -5   2  20      432.84      442.94      8.57 o 
  -4   2  20      992.04      927.05     13.06 o 
  -3   2  20      863.65      876.44     10.87 o 
  -2   2  20     1993.27     2020.52     17.76 o 
  -1   2  20       10.52       13.07      1.86 o 
   0   2  20      948.66      960.29     10.28 o 
   1   2  20      887.25      915.90     10.62 o 
   2   2  20     2260.81     2108.55     24.03 o 
   3   2  20      247.92      249.88      7.40 o 
   4   2  20      178.09      158.32      6.33 o 
   5   2  20      233.64      212.18      8.41 o 
   6   2  20      116.53      116.60      7.72 o 
   7   2  20      199.88      216.37     14.12 o 
   8   2  20        2.49       -5.22      4.49 o 
   9   2  20        2.40       -5.50      5.29 o 
  10   2  20       59.00       67.37     10.97 o 
  11   2  20       94.55       83.58     12.60 o 
 -15   3  20        6.16        8.14     13.60 o 
 -14   3  20       35.31       35.81     10.55 o 
 -13   3  20      653.84      646.28     26.17 o 
 -12   3  20      107.33      115.06     10.28 o 
 -11   3  20      171.42      157.12     11.46 o 
 -10   3  20      159.40      158.00     10.33 o 
  -9   3  20      595.37      611.89     33.76 o 
  -8   3  20      360.97      371.93     11.62 o 
  -7   3  20        3.28        5.80      3.03 o 
  -6   3  20        1.48        9.13      2.49 o 
  -5   3  20       11.62       13.20      2.65 o 
  -4   3  20       10.10       12.15      2.05 o 
  -3   3  20     1607.38     1510.48     15.75 o 
  -2   3  20     2277.92     2234.20     19.98 o 
  -1   3  20      119.46      126.41      5.22 o 
   0   3  20     3150.17     3039.83     26.43 o 
   1   3  20       68.98       72.92      3.08 o 
   2   3  20      246.37      267.87      6.81 o 
   3   3  20      281.35      242.07      6.50 o 
   4   3  20      139.95      137.23      6.15 o 
   5   3  20       88.47       82.03      6.07 o 
   6   3  20       56.50       58.39      8.29 o 
   7   3  20      234.77      266.52     13.31 o 
   8   3  20      146.84      138.61     14.15 o 
   9   3  20      274.40      289.33     17.78 o 
  10   3  20      115.20      101.84     12.80 o 
  11   3  20        2.21        0.07      7.48 o 
 -15   4  20      126.13      153.92     16.22 o 
 -14   4  20       27.93       19.97      9.69 o 
 -13   4  20      119.03      126.78     11.52 o 
 -12   4  20        3.32        8.37      5.76 o 
 -11   4  20       45.95       50.51      7.72 o 
 -10   4  20      248.16      234.99     10.37 o 
  -9   4  20      107.40       80.61      6.63 o 
  -8   4  20       23.39       26.43      4.72 o 
  -7   4  20      369.01      330.40     10.97 o 
  -6   4  20      282.03      268.02      7.45 o 
  -5   4  20      301.12      258.52      6.99 o 
  -4   4  20       23.40       33.21      3.01 o 
  -3   4  20      669.73      672.89      9.63 o 
  -2   4  20        6.82       17.34      2.08 o 
  -1   4  20       28.72       28.48      2.24 o 
   0   4  20      221.55      247.23      4.99 o 
   1   4  20       29.46       16.28      2.06 o 
   2   4  20      278.39      258.27      6.90 o 
   3   4  20       98.93      106.13      4.77 o 
   4   4  20      122.47      123.09      7.20 o 
   5   4  20      263.63      297.54     14.08 o 
   6   4  20      127.76      160.20     17.36 o 
   7   4  20       35.99       29.32      7.57 o 
   8   4  20      190.44      215.89     13.17 o 
   9   4  20       33.88       46.19      8.22 o 
  10   4  20      120.24      115.32     11.50 o 
  11   4  20      104.80      108.51     14.59 o 
 -14   5  20       12.63        4.53      7.11 o 
 -13   5  20      294.43      338.91     21.53 o 
 -12   5  20      432.15      416.69     17.55 o 
 -11   5  20       75.39       68.85      8.57 o 
 -10   5  20      117.79      116.57      9.84 o 
  -9   5  20        0.04       11.65      7.51 o 
  -8   5  20      300.97      316.57     12.65 o 
  -7   5  20      341.92      331.79     14.23 o 
  -6   5  20      955.21      932.85     17.66 o 
  -5   5  20      701.09      704.12     13.81 o 
  -4   5  20     4528.92     4661.02     46.60 o 
  -3   5  20      177.48      151.07      5.02 o 
  -2   5  20       23.80       27.12      2.64 o 
  -1   5  20      500.91      472.05      7.37 o 
   0   5  20       53.97       49.69      2.88 o 
   1   5  20      649.88      664.74      9.50 o 
   2   5  20      325.03      280.39      6.86 o 
   3   5  20      611.67      577.04     10.89 o 
   4   5  20      230.44      225.50      9.29 o 
   5   5  20      977.16      953.95     23.83 o 
   6   5  20      690.93      693.59     20.68 o 
   7   5  20       87.63       58.89      7.86 o 
   8   5  20      162.04      165.82     12.60 o 
   9   5  20      171.37      165.54     12.81 o 
  10   5  20        6.74        9.40      6.78 o 
 -14   6  20      138.84      145.43     22.83 o 
 -13   6  20       28.73       15.63     10.11 o 
 -12   6  20        5.53        8.16      9.16 o 
 -11   6  20      191.43      154.17     23.36 o 
 -10   6  20        8.04        8.96      6.22 o 
  -9   6  20      505.92      505.56     20.60 o 
  -8   6  20      533.06      503.87     15.64 o 
  -7   6  20       40.46       27.12      5.28 o 
  -6   6  20      675.90      627.45     12.59 o 
  -5   6  20      600.29      561.33     12.49 o 
  -4   6  20      605.81      562.01     14.13 o 
  -3   6  20      162.14      146.03      6.08 o 
  -2   6  20      135.07      125.87      4.48 o 
  -1   6  20      261.86      267.89      5.97 o 
   0   6  20        2.05        3.32      2.14 o 
   1   6  20      659.31      703.87     10.08 o 
   2   6  20     1346.09     1314.14     18.42 o 
   3   6  20      280.59      252.09      7.83 o 
   4   6  20      130.53      108.61      6.55 o 
   5   6  20       49.27       32.43      6.15 o 
   6   6  20        8.95        4.77      4.95 o 
   7   6  20      165.81      172.52     12.05 o 
   8   6  20       23.79       13.89      6.36 o 
   9   6  20       63.43       53.27      9.34 o 
  10   6  20        0.11        5.11      6.81 o 
 -13   7  20       29.07       45.60     13.19 o 
 -12   7  20       88.30      100.13     21.48 o 
 -11   7  20        2.88        3.80      7.25 o 
 -10   7  20      254.61      259.15     18.19 o 
  -9   7  20      698.68      699.74     25.07 o 
  -8   7  20      212.32      216.02      9.63 o 
  -7   7  20      151.98      169.80      7.77 o 
  -6   7  20       65.98       71.35      5.83 o 
  -5   7  20      914.40      817.31     16.11 o 
  -4   7  20        0.04        4.89      3.14 o 
  -3   7  20       64.60       59.38      4.86 o 
  -2   7  20       47.04       50.70      3.74 o 
  -1   7  20       36.03       29.20      3.10 o 
   0   7  20      125.15      113.52      4.95 o 
   1   7  20       96.62       89.92      4.46 o 
   2   7  20      349.18      324.87      9.34 o 
   3   7  20       90.13       89.08      5.44 o 
   4   7  20      339.92      341.64     11.92 o 
   5   7  20       13.42       16.48      5.37 o 
   6   7  20        1.41        4.18      4.31 o 
   7   7  20       23.20       21.73      5.71 o 
   8   7  20        5.77        1.24      5.81 o 
   9   7  20       14.55       14.34      7.25 o 
 -13   8  20      117.01      109.47     18.03 o 
 -12   8  20       66.69       69.57     14.86 o 
 -11   8  20        0.12       10.01      7.42 o 
 -10   8  20      183.13      198.60     16.95 o 
  -9   8  20        5.22        4.09      6.27 o 
  -8   8  20        0.02        7.79      4.46 o 
  -7   8  20       69.46       80.62      7.19 o 
  -6   8  20      136.42      134.03      8.34 o 
  -5   8  20       90.46       79.00      8.60 o 
  -4   8  20       84.75       79.48      6.44 o 
  -3   8  20      352.98      317.44     11.32 o 
  -2   8  20      142.51      122.51      7.06 o 
  -1   8  20       55.95       43.36      3.78 o 
   0   8  20       10.52        9.11      2.85 o 
   1   8  20      220.89      202.34      8.68 o 
   2   8  20        4.49       -0.57      3.06 o 
   3   8  20        5.77        6.86      3.52 o 
   4   8  20      296.41      286.25     11.42 o 
   5   8  20       65.56       85.45      9.75 o 
   6   8  20        1.51        2.90      5.57 o 
   7   8  20       47.57       50.30     10.68 o 
   8   8  20        7.48        0.60      5.94 o 
   9   8  20       68.55       88.32     13.88 o 
 -12   9  20       10.62       10.81     14.95 o 
 -11   9  20       19.14       10.88     12.86 o 
 -10   9  20       81.39      107.09     15.73 o 
  -9   9  20      129.91      141.64     13.94 o 
  -8   9  20        4.74        6.00      4.76 o 
  -7   9  20       59.45       50.55      7.97 o 
  -6   9  20       11.22        8.59      5.17 o 
  -5   9  20        6.58       11.47     10.06 o 
  -4   9  20       25.55       26.18      6.17 o 
  -3   9  20      539.79      540.75     14.00 o 
  -2   9  20       17.61       14.27      4.30 o 
  -1   9  20      192.91      179.23      6.71 o 
   0   9  20      301.43      298.81      9.46 o 
   1   9  20      173.52      183.28      8.68 o 
   2   9  20       28.84       28.61      4.86 o 
   3   9  20       32.19       33.20      5.99 o 
   4   9  20        8.91       11.44      4.92 o 
   5   9  20       22.84       25.56      6.85 o 
   6   9  20        3.62        7.31      6.05 o 
   7   9  20       12.40        2.94      6.20 o 
   8   9  20      147.11      151.37     13.97 o 
 -11  10  20        0.92        3.25     15.84 o 
 -10  10  20       47.45       49.70     10.07 o 
  -9  10  20       78.03       73.22     10.61 o 
  -8  10  20      131.93      132.05     13.20 o 
  -7  10  20      579.81      573.77     19.24 o 
  -6  10  20      130.92      143.52     10.66 o 
  -5  10  20      284.34      277.30     13.69 o 
  -4  10  20      229.30      246.76     12.22 o 
  -3  10  20       21.43       26.30      5.07 o 
  -2  10  20        6.35        8.23      4.53 o 
  -1  10  20       39.52       34.71      5.91 o 
   0  10  20      462.19      468.54     13.29 o 
   1  10  20      284.91      264.56     10.53 o 
   2  10  20       26.61       33.36      5.47 o 
   3  10  20       91.53       85.09      6.97 o 
   4  10  20        0.01       -0.01      4.99 o 
   5  10  20        5.66       -2.49      7.87 o 
   6  10  20        1.60        6.14      6.48 o 
   7  10  20        0.26        1.30      6.39 o 
  -9  11  20        0.69       12.44      9.39 o 
  -8  11  20       11.01       26.52      8.30 o 
  -7  11  20       61.66       83.47     11.85 o 
  -6  11  20       74.84       58.28     14.43 o 
  -5  11  20        2.55        4.90      5.12 o 
  -4  11  20        3.94       13.89      6.00 o 
  -3  11  20        1.85        6.97      4.53 o 
  -2  11  20       25.49       28.51      5.56 o 
  -1  11  20      800.86      866.76     25.34 o 
   0  11  20        3.36        3.98      4.26 o 
   1  11  20      244.79      255.97     10.75 o 
   2  11  20        8.57       13.06      4.90 o 
   3  11  20      508.49      567.62     22.84 o 
   4  11  20        5.53       15.36      6.36 o 
   5  11  20       95.71       96.32     11.84 o 
  -7  12  20      119.49      134.85     15.64 o 
  -6  12  20       41.49       43.27     10.14 o 
  -5  12  20        1.21        2.05      5.44 o 
  -4  12  20       68.22       72.74      9.95 o 
  -3  12  20        0.06        5.33      5.46 o 
  -2  12  20       34.51       26.89      5.77 o 
  -1  12  20       49.71       33.79      7.17 o 
   0  12  20       40.23       30.24      7.01 o 
   1  12  20        3.94        1.11      4.65 o 
   2  12  20        6.48       15.25      5.37 o 
   3  12  20       12.67       13.95      6.34 o 
  -4  13  20       98.69      112.36     10.57 o 
  -3  13  20      207.46      228.32     14.77 o 
  -2  13  20        0.11        8.38      6.37 o 
  -1  13  20      258.89      301.36     15.80 o 
   0  13  20        4.58        3.23      6.03 o 
 -15   1  21      152.24      180.04     14.42 o 
 -14   1  21        1.13       -0.95      6.45 o 
 -13   1  21        8.03       10.08      6.40 o 
 -12   1  21       13.60        2.94      7.56 o 
 -11   1  21        0.12        1.33      4.97 o 
 -10   1  21      209.76      177.84     11.53 o 
  -9   1  21     1533.05     1274.48     30.93 o 
  -8   1  21      275.02      217.97      6.82 o 
  -7   1  21      588.44      498.54     10.48 o 
  -6   1  21      288.95      259.85      6.64 o 
  -5   1  21      792.23      804.11     11.59 o 
  -4   1  21      335.29      310.69      5.57 o 
  -3   1  21      323.68      298.30      5.59 o 
  -2   1  21       24.84       33.87      2.27 o 
  -1   1  21      372.60      332.62      5.70 o 
   0   1  21     2294.84     2398.31     21.34 o 
   1   1  21      952.97      992.57     12.35 o 
   2   1  21        0.01        2.65      2.13 o 
   3   1  21      121.29       93.91      6.07 o 
   4   1  21      107.02      105.67      6.53 o 
   5   1  21       23.61       21.06      4.12 o 
   6   1  21      872.38      820.45     28.80 o 
   7   1  21       56.20       51.36     12.20 o 
   8   1  21      236.65      223.44     15.18 o 
   9   1  21       33.01       49.04      9.32 o 
  10   1  21       52.69       90.04     12.09 o 
  11   1  21      120.18      111.49     14.18 o 
 -15   2  21       15.97        3.16      9.52 o 
 -14   2  21       37.15       30.46     10.49 o 
 -13   2  21      151.81      128.57     19.36 o 
 -12   2  21       47.48       42.97      9.97 o 
 -11   2  21       39.63       30.57      8.18 o 
 -10   2  21      141.95      159.88     12.46 o 
  -9   2  21       42.74       38.80      4.89 o 
  -8   2  21       19.92       20.64      3.98 o 
  -7   2  21      233.78      186.93      6.53 o 
  -6   2  21       33.22       38.07      3.10 o 
  -5   2  21        4.85        4.43      2.19 o 
  -4   2  21      154.44      135.27      5.15 o 
  -3   2  21       60.67       62.95      3.94 o 
  -2   2  21      594.05      543.14      7.31 o 
  -1   2  21     1864.19     1883.54     17.75 o 
   0   2  21       84.33       99.79      3.19 o 
   1   2  21      330.57      335.62      6.94 o 
   2   2  21       42.42       31.23      3.19 o 
   3   2  21       66.88       75.68      5.26 o 
   4   2  21       68.26       62.25      7.00 o 
   5   2  21        0.04        1.11      3.30 o 
   6   2  21      673.80      637.46     18.85 o 
   7   2  21       14.64        8.04      4.71 o 
   8   2  21      132.94      113.47     11.86 o 
   9   2  21       91.94       89.12     24.22 o 
  10   2  21      266.74      262.37     40.25 o 
  11   2  21       18.69       10.98      8.25 o 
 -15   3  21      171.18      195.10     17.48 o 
 -14   3  21       16.40       25.75     10.02 o 
 -13   3  21       51.68       41.06     10.17 o 
 -12   3  21       59.47       77.92     11.42 o 
 -11   3  21       22.65       15.42      5.63 o 
 -10   3  21       14.57       14.35      5.74 o 
  -9   3  21      461.22      402.10     12.53 o 
  -8   3  21      162.62      155.15      7.91 o 
  -7   3  21       56.41       46.75      4.13 o 
  -6   3  21      123.52       98.37      8.15 o 
  -5   3  21       42.21       37.34      3.58 o 
  -4   3  21      981.29      918.71     11.86 o 
  -3   3  21      237.15      232.64      4.89 o 
  -2   3  21      645.73      593.78      8.25 o 
  -1   3  21      141.53      151.14      3.79 o 
   0   3  21      520.10      524.90      7.82 o 
   1   3  21        1.06        0.84      2.05 o 
   2   3  21      234.41      209.09      6.63 o 
   3   3  21      107.49      121.87      4.96 o 
   4   3  21      157.36      164.92      6.80 o 
   5   3  21        2.17        0.32      3.54 o 
   6   3  21        4.18        2.66      4.22 o 
   7   3  21       70.96       66.34     12.08 o 
   8   3  21       33.74       32.36      6.63 o 
   9   3  21       25.46       16.45      7.81 o 
  10   3  21        9.28        8.24      9.51 o 
  11   3  21       21.60       23.23     11.35 o 
 -15   4  21        1.00       17.82      9.66 o 
 -14   4  21       29.31       39.39     10.58 o 
 -13   4  21      445.93      516.13     23.65 o 
 -12   4  21       76.95       55.76      8.31 o 
 -11   4  21       13.81       24.36      6.40 o 
 -10   4  21      343.74      314.71     11.89 o 
  -9   4  21        8.33        5.92      4.12 o 
  -8   4  21       73.86       84.93      8.99 o 
  -7   4  21       55.49       74.38      6.97 o 
  -6   4  21      533.97      485.83     10.78 o 
  -5   4  21       10.91        5.58      2.74 o 
  -4   4  21     3322.50     3043.01     30.69 o 
  -3   4  21       45.48       41.01      2.47 o 
  -2   4  21      359.70      317.55      5.96 o 
  -1   4  21      448.41      447.20      7.10 o 
   0   4  21      102.96      114.00      3.94 o 
   1   4  21      374.42      368.47      6.38 o 
   2   4  21       27.64       20.56      3.66 o 
   3   4  21       73.82       77.05      4.34 o 
   4   4  21      595.97      552.70     12.21 o 
   5   4  21       53.49       51.40      6.87 o 
   6   4  21      545.03      530.05     23.99 o 
   7   4  21        5.30        8.65      5.14 o 
   8   4  21       19.38       18.12      6.28 o 
   9   4  21       11.51        1.62      5.39 o 
  10   4  21       11.88       25.06      8.63 o 
 -14   5  21      134.93      131.94     14.99 o 
 -13   5  21      431.03      428.01     18.83 o 
 -12   5  21       38.55       29.28      7.64 o 
 -11   5  21       55.06       68.89      8.91 o 
 -10   5  21       15.08       10.65      6.51 o 
  -9   5  21       95.89      100.81     10.43 o 
  -8   5  21       97.73       88.38      6.63 o 
  -7   5  21      154.53      152.67      8.43 o 
  -6   5  21      132.99      124.12      9.74 o 
  -5   5  21      543.53      546.14     11.95 o 
  -4   5  21     2617.93     2423.40     27.02 o 
  -3   5  21     4088.10     3947.80     38.37 o 
  -2   5  21     2178.40     2067.44     22.32 o 
  -1   5  21       61.43       54.70      3.31 o 
   0   5  21       73.06       93.44      3.77 o 
   1   5  21      344.12      309.93      6.37 o 
   2   5  21       21.72       12.40      2.94 o 
   3   5  21       24.42       27.07      3.82 o 
   4   5  21      176.37      143.84      9.28 o 
   5   5  21      194.69      188.55     11.07 o 
   6   5  21       10.43       11.74      5.27 o 
   7   5  21      252.26      237.06     13.37 o 
   8   5  21      214.59      227.12     13.96 o 
   9   5  21        0.44       -2.33      5.74 o 
  10   5  21      133.48      151.12     13.43 o 
 -14   6  21       20.63       18.30     11.84 o 
 -13   6  21      132.29      132.90     17.05 o 
 -12   6  21       29.22       25.33      8.00 o 
 -11   6  21       21.82       17.07      7.34 o 
 -10   6  21      139.10      134.76     12.80 o 
  -9   6  21       21.13       22.29     14.30 o 
  -8   6  21      148.46      162.85      9.57 o 
  -7   6  21       29.93       30.02      4.75 o 
  -6   6  21       62.47       60.84      6.70 o 
  -5   6  21        8.76       12.97      4.39 o 
  -4   6  21      117.51      109.37      5.40 o 
  -3   6  21      231.96      202.82      9.65 o 
  -2   6  21      218.19      243.48      6.24 o 
  -1   6  21       53.52       45.93      3.26 o 
   0   6  21      873.28      803.53     11.59 o 
   1   6  21       85.03       72.29      5.12 o 
   2   6  21     1293.05     1297.50     18.46 o 
   3   6  21      503.81      518.94     11.32 o 
   4   6  21      386.45      373.45     12.13 o 
   5   6  21        9.69        8.69      4.28 o 
   6   6  21        5.28        5.61      5.11 o 
   7   6  21        0.82        4.98      5.37 o 
   8   6  21      143.41      170.26     12.94 o 
   9   6  21      273.93      267.76     15.95 o 
  10   6  21       35.09       33.80      8.75 o 
 -13   7  21       59.67       50.46     14.59 o 
 -12   7  21       81.82       82.20     12.28 o 
 -11   7  21       14.69        3.23      6.68 o 
 -10   7  21       38.20       58.71      9.65 o 
  -9   7  21      531.96      508.62     24.57 o 
  -8   7  21        2.23        6.27      6.04 o 
  -7   7  21       30.14       28.72      6.03 o 
  -6   7  21      548.20      507.95     14.08 o 
  -5   7  21      199.27      213.82      9.63 o 
  -4   7  21      279.07      273.86      9.83 o 
  -3   7  21      192.66      184.07      7.82 o 
  -2   7  21        6.11        7.68      2.98 o 
  -1   7  21       89.60       94.73      4.63 o 
   0   7  21       99.48       77.39      4.43 o 
   1   7  21      493.75      444.49     12.46 o 
   2   7  21       22.45       26.60      4.38 o 
   3   7  21       85.15      100.97      6.43 o 
   4   7  21       65.41       45.50      5.78 o 
   5   7  21        0.29        6.27      5.09 o 
   6   7  21       21.71       15.21      7.50 o 
   7   7  21        0.17        6.12      4.98 o 
   8   7  21       75.90       64.46      8.01 o 
   9   7  21       29.34       28.64     12.68 o 
 -12   8  21       50.86       57.94     14.15 o 
 -11   8  21      306.58      291.53     18.67 o 
 -10   8  21      244.60      266.06     18.26 o 
  -9   8  21       10.71        5.64      6.22 o 
  -8   8  21        0.30       -1.43      4.82 o 
  -7   8  21      263.44      291.18     11.54 o 
  -6   8  21       47.52       46.38      5.82 o 
  -5   8  21       55.14       55.77      9.11 o 
  -4   8  21      671.79      674.24     16.22 o 
  -3   8  21      499.03      499.21     17.07 o 
  -2   8  21       18.28       19.86      4.39 o 
  -1   8  21       76.03       82.80      4.66 o 
   0   8  21       16.03       30.57      3.82 o 
   1   8  21        0.69       -0.66      3.39 o 
   2   8  21       68.20       58.37      5.31 o 
   3   8  21      229.09      227.63      9.46 o 
   4   8  21      171.03      180.04      9.73 o 
   5   8  21      269.16      265.50     13.75 o 
   6   8  21       18.58       19.87      6.39 o 
   7   8  21        2.23       -2.31      5.72 o 
   8   8  21        7.77       14.31      6.87 o 
 -12   9  21       35.29       27.94     18.50 o 
 -11   9  21      431.70      406.91     27.09 o 
 -10   9  21       15.24       24.32      8.82 o 
  -9   9  21      461.80      502.11     23.22 o 
  -8   9  21      265.35      280.26     14.32 o 
  -7   9  21       10.88       12.52      5.27 o 
  -6   9  21      295.15      326.58     13.81 o 
  -5   9  21      441.74      445.67     18.10 o 
  -4   9  21       52.67       66.96     10.10 o 
  -3   9  21      132.27      124.06      8.94 o 
  -2   9  21      620.32      607.19     15.17 o 
  -1   9  21      420.29      424.18     15.74 o 
   0   9  21       55.76       51.26      4.76 o 
   1   9  21      306.71      312.16     11.11 o 
   2   9  21        0.01        5.57      4.04 o 
   3   9  21      364.27      359.43     11.84 o 
   4   9  21      137.42      136.80     10.26 o 
   5   9  21       86.46      108.70     15.03 o 
   6   9  21      147.36      144.00     11.93 o 
   7   9  21       14.19       43.86      8.69 o 
 -10  10  21        9.01       12.40      9.25 o 
  -9  10  21        7.09       -0.05      6.40 o 
  -8  10  21       61.41       62.40     12.19 o 
  -7  10  21      571.40      586.55     21.80 o 
  -6  10  21      648.48      673.91     20.65 o 
  -5  10  21       13.27        9.73      5.78 o 
  -4  10  21       79.17       76.96      8.24 o 
  -3  10  21       45.26       55.13      7.61 o 
  -2  10  21      361.70      393.28     12.68 o 
  -1  10  21       18.13       19.40      6.49 o 
   0  10  21       61.58       69.12      6.33 o 
   1  10  21        0.00       -0.08      4.83 o 
   2  10  21       73.41       69.70      6.57 o 
   3  10  21       61.35       78.80      6.97 o 
   4  10  21      118.30      121.70      9.87 o 
   5  10  21       24.72       34.94      8.96 o 
   6  10  21       25.80       24.88      7.47 o 
  -9  11  21        0.06       -9.38     11.73 o 
  -8  11  21       89.11       96.82     11.91 o 
  -7  11  21       37.80       33.19      7.74 o 
  -6  11  21       66.50       73.27      8.99 o 
  -5  11  21       85.26       85.11      8.19 o 
  -4  11  21      173.27      166.28     11.01 o 
  -3  11  21        0.77       10.19      5.95 o 
  -2  11  21      109.01      106.02      7.96 o 
  -1  11  21       17.14       25.32      5.49 o 
   0  11  21      226.80      252.51     12.92 o 
   1  11  21       11.61       17.90      5.26 o 
   2  11  21        0.67       -2.47      4.46 o 
   3  11  21       37.54       38.95      5.92 o 
   4  11  21       73.54       77.70      9.19 o 
   5  11  21       54.82       56.40     12.73 o 
  -7  12  21      444.80      494.13     25.82 o 
  -6  12  21        4.03        2.20      7.37 o 
  -5  12  21        0.11       -1.10      5.41 o 
  -4  12  21      194.79      184.31     11.99 o 
  -3  12  21      202.93      216.79     12.56 o 
  -2  12  21        0.56       -0.31      4.68 o 
  -1  12  21      213.02      206.50     12.35 o 
   0  12  21       97.80      105.62      9.92 o 
   1  12  21       64.62       64.59      7.65 o 
   2  12  21      170.77      194.46     12.50 o 
   3  12  21      145.88      137.23     10.98 o 
  -3  13  21      252.34      322.69     15.17 o 
  -2  13  21      393.74      396.52     16.57 o 
  -1  13  21      237.67      276.02     18.88 o 
 -15   0  22      393.37      451.95     30.37 o 
 -14   0  22      432.96      518.57     30.47 o 
 -13   0  22      562.28      571.97     30.12 o 
 -12   0  22      145.44      121.75     29.65 o 
 -11   0  22       25.18       20.30     14.14 o 
 -10   0  22        5.87       -0.26      7.26 o 
  -9   0  22      688.95      596.19     26.72 o 
  -8   0  22      135.11       93.58     10.81 o 
  -7   0  22     3051.71     2642.30     51.74 o 
  -6   0  22        3.65       -1.05      3.12 o 
  -5   0  22      829.10      791.74     16.56 o 
  -4   0  22     3999.98     3850.21     52.80 o 
  -3   0  22      644.08      611.75     15.39 o 
  -2   0  22      469.92      495.82     10.80 o 
  -1   0  22     3963.18     4042.95     46.16 o 
   0   0  22      129.25      171.60      6.11 o 
   1   0  22      303.10      277.62      9.18 o 
   2   0  22      577.39      620.60     14.58 o 
   3   0  22        1.38       10.22      4.96 o 
   4   0  22        0.77       -1.94     10.40 o 
   5   0  22      270.25      229.91     16.06 o 
   6   0  22      292.84      301.30     28.47 o 
   7   0  22      469.11      501.07     36.66 o 
   8   0  22       39.32       69.82     19.02 o 
   9   0  22      178.82      184.16     27.85 o 
  10   0  22       74.32       55.24     18.33 o 
  11   0  22       20.61       22.37     16.36 o 
 -15   1  22       20.04       36.21     10.48 o 
 -14   1  22       92.41      111.76     11.98 o 
 -13   1  22      194.95      206.51     17.33 o 
 -12   1  22        5.70        8.29      6.07 o 
 -11   1  22      230.83      224.94     13.39 o 
 -10   1  22      175.99      172.77     16.09 o 
  -9   1  22      117.96      103.01      7.66 o 
  -8   1  22        0.09       -0.75      2.53 o 
  -7   1  22        7.90       13.32      2.86 o 
  -6   1  22        7.87        0.72      2.06 o 
  -5   1  22       91.68       86.09      5.01 o 
  -4   1  22     1299.07     1231.06     14.62 o 
  -3   1  22      854.80      771.57     10.73 o 
  -2   1  22     2126.43     2127.22     20.55 o 
  -1   1  22     3157.41     3203.25     27.47 o 
   0   1  22       90.81      105.05      3.40 o 
   1   1  22      243.77      230.16      7.55 o 
   2   1  22      103.35       84.23      4.59 o 
   3   1  22       95.23       83.70      5.83 o 
   4   1  22      633.34      543.42     19.70 o 
   5   1  22      264.94      278.35     13.31 o 
   6   1  22      243.38      241.47     14.07 o 
   7   1  22        3.80        2.41      5.54 o 
   8   1  22       30.42       39.35     11.17 o 
   9   1  22       26.84       31.85      8.69 o 
  10   1  22        3.68        2.34      9.23 o 
  11   1  22        0.18        3.39     14.25 o 
 -15   2  22        1.32        7.62      8.69 o 
 -14   2  22       94.13       79.03     13.04 o 
 -13   2  22        4.77        1.32      8.54 o 
 -12   2  22       38.58       55.39     10.45 o 
 -11   2  22       42.90       44.65      8.99 o 
 -10   2  22     1056.71      979.08     29.94 o 
  -9   2  22        4.78        5.70      3.26 o 
  -8   2  22       55.95       45.47      3.97 o 
  -7   2  22     3169.98     2800.91     35.22 o 
  -6   2  22     2821.73     2644.63     28.19 o 
  -5   2  22      428.64      426.79     10.32 o 
  -4   2  22        0.39        1.73      2.14 o 
  -3   2  22      139.87      149.12      3.96 o 
  -2   2  22     1133.77     1110.01     12.86 o 
  -1   2  22     3405.42     3437.23     29.21 o 
   0   2  22       97.61      113.99      3.77 o 
   1   2  22      719.44      735.17     10.97 o 
   2   2  22       80.50       69.50      4.10 o 
   3   2  22      466.19      444.17     11.40 o 
   4   2  22      204.34      193.97      8.08 o 
   5   2  22      785.69      733.90     19.87 o 
   6   2  22        2.48       11.06      4.60 o 
   7   2  22       86.78       85.96     12.87 o 
   8   2  22       12.78       10.48      6.45 o 
   9   2  22      135.44      156.96     14.36 o 
  10   2  22        2.46       -0.06      6.68 o 
  11   2  22        0.06       -0.05      9.05 o 
 -15   3  22       53.11       56.65     12.23 o 
 -14   3  22        5.07        1.80     18.43 o 
 -13   3  22       30.89       11.56     10.34 o 
 -12   3  22        1.52       -8.81      6.68 o 
 -11   3  22      106.27      105.27     12.06 o 
 -10   3  22      859.34      847.80     24.74 o 
  -9   3  22       22.88       15.92      4.32 o 
  -8   3  22     1709.44     1694.59     26.91 o 
  -7   3  22      288.04      261.56      7.99 o 
  -6   3  22       30.02       30.85      3.48 o 
  -5   3  22     2160.34     2221.60     25.70 o 
  -4   3  22      276.80      274.83      6.57 o 
  -3   3  22        2.19        2.69      1.52 o 
  -2   3  22      100.07       94.80      3.56 o 
  -1   3  22      374.66      386.55      6.42 o 
   0   3  22      434.77      509.90      8.18 o 
   1   3  22      717.76      695.55     11.44 o 
   2   3  22       64.84       56.25      3.50 o 
   3   3  22      290.45      264.28      7.00 o 
   4   3  22       31.01       25.49      5.47 o 
   5   3  22      848.08      849.41     25.30 o 
   6   3  22        0.49        0.00      4.40 o 
   7   3  22      295.63      277.33     13.88 o 
   8   3  22      130.61      166.21     11.95 o 
   9   3  22        7.34       15.51      7.11 o 
  10   3  22        0.02        2.98      6.81 o 
 -15   4  22       16.43       23.08     11.68 o 
 -14   4  22       79.52      118.45     14.48 o 
 -13   4  22        3.93       21.51      9.45 o 
 -12   4  22       37.48       37.53      8.18 o 
 -11   4  22       73.67       77.84      9.15 o 
 -10   4  22       87.36       91.46      9.22 o 
  -9   4  22      553.40      554.24     15.51 o 
  -8   4  22      737.01      761.53     17.07 o 
  -7   4  22      174.22      154.79      6.71 o 
  -6   4  22      407.98      391.03     10.19 o 
  -5   4  22     1016.28      960.39     19.74 o 
  -4   4  22      216.87      206.23      5.84 o 
  -3   4  22       20.32       23.92      2.28 o 
  -2   4  22     1356.06     1279.56     14.08 o 
  -1   4  22        2.38        8.70      2.21 o 
   0   4  22     1739.18     1669.50     18.78 o 
   1   4  22        1.34       -3.05      1.88 o 
   2   4  22        7.66        7.18      2.50 o 
   3   4  22       87.98       86.46      4.60 o 
   4   4  22        0.79        0.53      3.26 o 
   5   4  22      766.92      782.71     21.32 o 
   6   4  22        0.25        5.42      4.88 o 
   7   4  22       96.74      139.40     10.91 o 
   8   4  22       10.59        9.77      5.80 o 
   9   4  22      282.67      250.92     15.44 o 
  10   4  22      161.15      183.23     18.79 o 
 -14   5  22      680.79      666.58     28.28 o 
 -13   5  22       15.03       30.75      8.48 o 
 -12   5  22        0.61        4.89      6.22 o 
 -11   5  22       22.29       16.23      7.27 o 
 -10   5  22      495.16      531.41     21.69 o 
  -9   5  22       57.38       43.67      7.96 o 
  -8   5  22       37.68       23.73      4.95 o 
  -7   5  22       87.31       85.59      5.66 o 
  -6   5  22     1160.25     1106.58     21.19 o 
  -5   5  22      303.75      286.38     11.42 o 
  -4   5  22     1128.55     1089.52     15.33 o 
  -3   5  22        9.25       15.26      2.74 o 
  -2   5  22      213.94      204.45      6.09 o 
  -1   5  22       34.89       31.94      2.95 o 
   0   5  22      233.00      240.81      5.73 o 
   1   5  22     1250.43     1200.00     14.90 o 
   2   5  22       96.82       85.17      4.71 o 
   3   5  22       82.11       72.88      4.77 o 
   4   5  22      101.03       95.97      6.97 o 
   5   5  22       92.69      105.54      9.21 o 
   6   5  22        0.24        5.64      4.84 o 
   7   5  22       19.01        9.82      5.63 o 
   8   5  22        8.63        4.14      5.68 o 
   9   5  22       36.54       51.90      9.07 o 
  10   5  22       34.35       38.26      8.91 o 
 -14   6  22        1.01        4.93      8.38 o 
 -13   6  22        6.42       -5.11      7.51 o 
 -12   6  22      127.50      150.17     17.21 o 
 -11   6  22       35.05       27.17      8.45 o 
 -10   6  22      165.80      188.20     14.33 o 
  -9   6  22        0.27       -2.75      6.60 o 
  -8   6  22       11.34        6.66      4.75 o 
  -7   6  22      128.13      131.63      7.66 o 
  -6   6  22        6.25       10.89      4.60 o 
  -5   6  22      637.93      616.88     13.52 o 
  -4   6  22      177.07      164.94      6.13 o 
  -3   6  22      892.53      797.85     14.61 o 
  -2   6  22     1196.42     1108.45     15.05 o 
  -1   6  22       53.54       38.75      3.43 o 
   0   6  22      415.33      393.35      7.83 o 
   1   6  22      258.13      274.90     10.13 o 
   2   6  22       21.19       21.01      3.63 o 
   3   6  22      488.69      465.18     10.75 o 
   4   6  22      354.91      348.32     15.75 o 
   5   6  22       20.85       11.41      5.88 o 
   6   6  22       53.78       50.83      6.89 o 
   7   6  22       20.40       15.67      6.47 o 
   8   6  22       24.59       10.45      6.68 o 
   9   6  22       26.14       28.99      8.21 o 
 -13   7  22       20.14       16.81      9.10 o 
 -12   7  22       86.72       83.44     12.58 o 
 -11   7  22      189.98      191.19     22.10 o 
 -10   7  22      337.58      330.35     25.28 o 
  -9   7  22       25.28       26.40      7.87 o 
  -8   7  22      162.99      151.93     10.18 o 
  -7   7  22      133.47      146.43      9.84 o 
  -6   7  22      510.27      498.98     14.14 o 
  -5   7  22      351.91      300.89     12.18 o 
  -4   7  22       57.54       44.86      5.39 o 
  -3   7  22       91.76       96.73      6.68 o 
  -2   7  22      245.94      226.77      9.38 o 
  -1   7  22      688.85      627.42     13.46 o 
   0   7  22        1.08       -1.16      2.49 o 
   1   7  22      806.87      815.44     15.88 o 
   2   7  22        0.59       -0.40      2.95 o 
   3   7  22      161.70      151.39      7.18 o 
   4   7  22       51.26       52.00      9.40 o 
   5   7  22        4.24        4.05      8.64 o 
   6   7  22       17.39       11.08      5.75 o 
   7   7  22       99.83       87.66      9.65 o 
   8   7  22        7.34       15.07      7.05 o 
   9   7  22       56.41       59.05     10.24 o 
 -12   8  22        0.07        4.91     10.12 o 
 -11   8  22        2.84       -4.88      8.40 o 
 -10   8  22       71.10       70.27     12.29 o 
  -9   8  22      355.20      341.02     18.74 o 
  -8   8  22       25.53       27.17     10.98 o 
  -7   8  22        3.95        5.10      4.99 o 
  -6   8  22        0.56        5.41      4.23 o 
  -5   8  22        5.58        1.20      7.43 o 
  -4   8  22      135.12      100.47      7.18 o 
  -3   8  22      137.82      125.51     10.79 o 
  -2   8  22      119.24      125.44      7.34 o 
  -1   8  22      305.49      307.75      8.54 o 
   0   8  22      841.58      906.33     15.35 o 
   1   8  22      283.40      263.62     10.01 o 
   2   8  22       83.85       71.37      5.86 o 
   3   8  22        0.64        0.72      3.38 o 
   4   8  22        0.67        3.02      4.87 o 
   5   8  22       23.05       18.52      6.39 o 
   6   8  22      130.60      137.73     11.48 o 
   7   8  22       64.86       60.75      9.23 o 
   8   8  22       56.27       52.55     10.03 o 
 -11   9  22        2.60       13.33     15.70 o 
 -10   9  22      189.80      197.61     16.20 o 
  -9   9  22      243.60      263.70     17.00 o 
  -8   9  22       25.80       29.21      6.89 o 
  -7   9  22        8.34        7.58      7.78 o 
  -6   9  22      150.60      163.60     11.17 o 
  -5   9  22      341.82      365.55     14.07 o 
  -4   9  22        2.62        9.30      5.35 o 
  -3   9  22        2.04       -2.99      4.61 o 
  -2   9  22        2.99        7.15      4.17 o 
  -1   9  22      298.63      279.81     12.06 o 
   0   9  22       20.04       13.63      4.33 o 
   1   9  22        0.91       -0.41      3.75 o 
   2   9  22       25.17       12.72      4.57 o 
   3   9  22       92.73      104.23      6.83 o 
   4   9  22       84.52       83.41      7.93 o 
   5   9  22       32.15       53.75      8.46 o 
   6   9  22       42.27       49.23      8.54 o 
   7   9  22       95.21       89.75     15.60 o 
 -10  10  22        4.76        1.34      7.66 o 
  -9  10  22       13.38       13.13      7.26 o 
  -8  10  22       17.50       24.04      8.37 o 
  -7  10  22       25.10       20.22      6.77 o 
  -6  10  22      328.11      296.63     14.42 o 
  -5  10  22       17.09       21.32      6.38 o 
  -4  10  22       32.23       24.61      6.50 o 
  -3  10  22       23.85       20.29      6.30 o 
  -2  10  22      255.65      231.78     10.17 o 
  -1  10  22        1.26       -0.03      4.23 o 
   0  10  22       10.61       17.52      4.80 o 
   1  10  22        0.65        2.81      4.26 o 
   2  10  22        0.03        1.30      4.42 o 
   3  10  22       28.63       20.21      5.14 o 
   4  10  22       23.26       22.14      6.64 o 
   5  10  22        0.20        0.77      6.54 o 
   6  10  22       44.11       31.06      8.21 o 
  -9  11  22        7.02      -10.19     12.03 o 
  -8  11  22        1.39       -8.62      7.40 o 
  -7  11  22       47.73       37.79      8.01 o 
  -6  11  22       42.40       46.43      8.15 o 
  -5  11  22        4.83        5.40      5.31 o 
  -4  11  22       38.09       44.17      7.61 o 
  -3  11  22        0.49       -0.12      6.82 o 
  -2  11  22        0.11       -1.87      4.93 o 
  -1  11  22       20.87       22.16      6.50 o 
   0  11  22       99.51      103.91      9.60 o 
   1  11  22      418.37      419.80     13.58 o 
   2  11  22       72.87       87.61      9.39 o 
   3  11  22        0.01        1.55      5.53 o 
   4  11  22       58.81       46.83      9.26 o 
  -7  12  22       28.00       10.60      9.64 o 
  -6  12  22      104.14       70.18     10.98 o 
  -5  12  22        2.42        3.18      5.80 o 
  -4  12  22      400.11      409.92     18.06 o 
  -3  12  22        0.03        0.55      5.86 o 
  -2  12  22       26.72       24.31      5.96 o 
  -1  12  22      281.86      309.81     14.60 o 
   0  12  22       79.11       78.35      9.21 o 
   1  12  22       43.31       34.58      7.48 o 
   2  12  22        0.22       -0.79      4.94 o 
 -15   1  23       29.22       25.26      8.99 o 
 -14   1  23        0.11        8.79      7.32 o 
 -13   1  23      142.77      155.88     12.93 o 
 -12   1  23      146.11      168.13     12.62 o 
 -11   1  23       13.85        5.50      5.80 o 
 -10   1  23        3.74        4.44      5.28 o 
  -9   1  23      140.71      127.28      7.91 o 
  -8   1  23       20.63       21.26      3.71 o 
  -7   1  23     1726.26     1433.73     23.49 o 
  -6   1  23     1284.83     1156.05     16.49 o 
  -5   1  23     5250.13     5089.75     48.09 o 
  -4   1  23      108.19       90.41      3.57 o 
  -3   1  23     1293.68     1229.01     14.98 o 
  -2   1  23       67.62       77.31      3.24 o 
  -1   1  23      107.49      111.63      3.91 o 
   0   1  23       48.78       41.23      2.79 o 
   1   1  23      249.27      283.02      7.09 o 
   2   1  23       44.67       45.06      3.70 o 
   3   1  23       49.92       44.54      5.85 o 
   4   1  23      457.12      383.14     12.83 o 
   5   1  23      492.03      463.78     22.75 o 
   6   1  23        1.69        5.88      7.04 o 
   7   1  23        4.03        6.38      5.81 o 
   8   1  23      218.18      240.81     16.41 o 
   9   1  23        7.95       11.77      7.39 o 
  10   1  23       26.50        3.97      9.00 o 
 -15   2  23       86.07       96.58     11.98 o 
 -14   2  23       24.73       28.73     11.44 o 
 -13   2  23       93.96      117.29     13.20 o 
 -12   2  23      120.59      129.98     11.77 o 
 -11   2  23      120.09       97.72     10.23 o 
 -10   2  23       51.07       52.65      7.92 o 
  -9   2  23        7.68       11.19      4.22 o 
  -8   2  23      287.81      281.57     12.33 o 
  -7   2  23      127.92      101.92      6.53 o 
  -6   2  23       52.33       42.11      3.68 o 
  -5   2  23       29.18       18.28      2.90 o 
  -4   2  23     3434.39     3224.02     34.39 o 
  -3   2  23      300.21      301.58      6.09 o 
  -2   2  23       33.36       37.99      2.82 o 
  -1   2  23       64.76       76.06      4.18 o 
   0   2  23        6.19        4.25      1.95 o 
   1   2  23      254.50      232.31      5.97 o 
   2   2  23        0.05        3.71      2.78 o 
   3   2  23      585.43      492.27     18.54 o 
   4   2  23        5.46        4.38      3.45 o 
   5   2  23       28.40       19.66      5.14 o 
   6   2  23      102.29      115.21     10.98 o 
   7   2  23      170.15      157.93     13.50 o 
   8   2  23      103.37      119.64     20.81 o 
   9   2  23        0.23        7.02      6.83 o 
  10   2  23       54.52       70.31     11.88 o 
 -15   3  23       39.07       27.52     11.13 o 
 -14   3  23      241.27      273.50     19.34 o 
 -13   3  23      249.14      294.27     19.06 o 
 -12   3  23       22.72       21.90      8.83 o 
 -11   3  23       83.00       72.52     10.90 o 
 -10   3  23       52.45       53.70      7.17 o 
  -9   3  23      214.62      203.66      9.70 o 
  -8   3  23      169.93      161.38      6.77 o 
  -7   3  23      136.01      127.82      6.03 o 
  -6   3  23       55.06       61.54      4.78 o 
  -5   3  23     1481.11     1462.65     18.09 o 
  -4   3  23      853.31      865.72     12.64 o 
  -3   3  23      753.90      702.03     11.61 o 
  -2   3  23      615.12      619.68      8.78 o 
  -1   3  23      855.25      802.00     10.31 o 
   0   3  23       13.90       10.17      2.33 o 
   1   3  23      825.57      804.33     12.69 o 
   2   3  23       17.82       16.85      2.93 o 
   3   3  23      420.62      403.79      9.51 o 
   4   3  23      123.00       98.21      6.86 o 
   5   3  23      339.91      330.56     16.10 o 
   6   3  23       12.80       11.10      5.18 o 
   7   3  23        0.51       -0.69      4.81 o 
   8   3  23        1.67       -1.65      5.73 o 
   9   3  23        1.07        1.10      6.52 o 
  10   3  23        2.68       -6.95      7.83 o 
 -14   4  23        3.92       17.82     10.18 o 
 -13   4  23       21.04       28.03     10.25 o 
 -12   4  23       10.16       23.60      9.25 o 
 -11   4  23       46.03       51.18      8.18 o 
 -10   4  23       21.41       30.70      7.53 o 
  -9   4  23       22.04       10.60      6.31 o 
  -8   4  23       85.86       91.24      7.14 o 
  -7   4  23        8.33        9.40      3.20 o 
  -6   4  23      264.80      269.36      8.30 o 
  -5   4  23       10.48       13.41      3.19 o 
  -4   4  23       49.29       40.57      4.62 o 
  -3   4  23       40.75       33.03      3.17 o 
  -2   4  23      182.03      184.55      6.10 o 
  -1   4  23      216.51      180.79      5.46 o 
   0   4  23       34.61       37.25      3.07 o 
   1   4  23      322.52      308.35      7.57 o 
   2   4  23        4.12        2.12      2.52 o 
   3   4  23      105.55       95.85      5.76 o 
   4   4  23       29.81       20.58      4.50 o 
   5   4  23      122.28      109.08      9.18 o 
   6   4  23       30.52       30.35      6.45 o 
   7   4  23      112.66       95.34     11.52 o 
   8   4  23      393.75      384.63     17.09 o 
   9   4  23        0.47        6.03      6.63 o 
  10   4  23        0.78        1.11      7.81 o 
 -14   5  23       23.18       40.69     11.57 o 
 -13   5  23        9.63       14.88      9.35 o 
 -12   5  23        1.16       16.90      7.29 o 
 -11   5  23        7.25        6.87      7.39 o 
 -10   5  23       16.91        7.02      7.41 o 
  -9   5  23       90.62       75.33      9.91 o 
  -8   5  23        2.46       -1.66      4.28 o 
  -7   5  23      799.39      768.20     17.37 o 
  -6   5  23      232.22      220.42     10.94 o 
  -5   5  23       16.47       24.60      4.08 o 
  -4   5  23      353.14      311.42      8.02 o 
  -3   5  23      282.12      282.11      8.24 o 
  -2   5  23      177.97      164.48      5.09 o 
  -1   5  23      404.89      382.69      8.58 o 
   0   5  23       39.48       41.52      4.61 o 
   1   5  23      190.90      176.36      5.70 o 
   2   5  23       15.04       13.04      3.07 o 
   3   5  23      130.39      152.65      8.13 o 
   4   5  23       46.21       39.37      5.46 o 
   5   5  23       77.81       72.10     10.00 o 
   6   5  23       70.57       79.72     12.37 o 
   7   5  23        1.46       -2.72      5.08 o 
   8   5  23       17.69       12.99      6.57 o 
   9   5  23       60.88       35.77      8.24 o 
 -13   6  23      242.68      259.51     34.05 o 
 -12   6  23        4.92       12.18     13.22 o 
 -11   6  23       19.05       14.93      7.52 o 
 -10   6  23       21.35       11.51      7.02 o 
  -9   6  23      364.07      362.57     18.15 o 
  -8   6  23      771.12      773.88     25.61 o 
  -7   6  23      120.12      131.25      9.30 o 
  -6   6  23        4.72       16.56      6.01 o 
  -5   6  23      577.81      570.97     16.90 o 
  -4   6  23      122.93      121.06      6.44 o 
  -3   6  23       14.55       15.43      3.65 o 
  -2   6  23      108.02       96.18      5.36 o 
  -1   6  23       76.50       66.42      4.59 o 
   0   6  23       83.54       98.21      4.83 o 
   1   6  23      542.43      567.38     10.53 o 
   2   6  23      607.79      563.85     12.06 o 
   3   6  23       33.68       27.12      4.05 o 
   4   6  23      157.81      169.61      9.02 o 
   5   6  23      386.73      405.54     15.76 o 
   6   6  23       61.51       84.65      9.22 o 
   7   6  23       28.99       26.53      7.24 o 
   8   6  23      188.91      158.71     14.61 o 
   9   6  23       13.76        9.88      7.69 o 
 -13   7  23       62.00       56.09     11.68 o 
 -12   7  23       22.18       28.10      9.17 o 
 -11   7  23        2.20        6.07      7.03 o 
 -10   7  23       34.08       37.57      9.21 o 
  -9   7  23       34.81       37.38      8.64 o 
  -8   7  23        6.72        5.91      4.97 o 
  -7   7  23       27.93       21.83      5.79 o 
  -6   7  23      340.52      322.48     15.27 o 
  -5   7  23      113.50      115.52      9.74 o 
  -4   7  23       11.90       12.42      4.14 o 
  -3   7  23        6.31        8.50      3.98 o 
  -2   7  23       68.18       74.29      7.02 o 
  -1   7  23      403.60      389.29      8.84 o 
   0   7  23       43.27       53.74      4.17 o 
   1   7  23        0.88        3.21      3.18 o 
   2   7  23      131.82      116.61      6.56 o 
   3   7  23        1.11        0.65      3.31 o 
   4   7  23       72.90       64.81      9.02 o 
   5   7  23       88.39       96.53     10.01 o 
   6   7  23       34.24       33.29      7.16 o 
   7   7  23       74.87       70.57      9.32 o 
   8   7  23       79.11       75.65     10.07 o 
 -12   8  23      109.86      105.25     17.66 o 
 -11   8  23       33.48       24.50      8.95 o 
 -10   8  23       10.83       11.46      7.44 o 
  -9   8  23        4.05        2.65      7.09 o 
  -8   8  23      205.86      221.31     12.65 o 
  -7   8  23      117.94      118.44      9.66 o 
  -6   8  23        2.05       -0.57      4.18 o 
  -5   8  23      377.67      350.84     13.34 o 
  -4   8  23       64.92       65.96      9.61 o 
  -3   8  23       27.80       27.26      5.85 o 
  -2   8  23      547.66      635.79     17.87 o 
  -1   8  23     1036.41     1052.52     25.47 o 
   0   8  23       30.94       23.98      4.02 o 
   1   8  23      397.43      364.81     11.70 o 
   2   8  23        0.03        1.06      3.35 o 
   3   8  23       41.92       39.19      6.02 o 
   4   8  23        2.35        0.09      4.26 o 
   5   8  23       40.70       44.46      7.65 o 
   6   8  23       12.23        6.34      6.62 o 
   7   8  23       82.37       61.06     10.29 o 
 -11   9  23       37.34       21.16     11.05 o 
 -10   9  23      368.43      426.05     22.02 o 
  -9   9  23      418.98      449.19     21.82 o 
  -8   9  23       55.78       53.68      8.28 o 
  -7   9  23        3.51        9.66      7.15 o 
  -6   9  23       42.52       49.10      7.71 o 
  -5   9  23      179.99      170.50     10.58 o 
  -4   9  23      198.81      185.10     10.93 o 
  -3   9  23      688.60      703.25     19.45 o 
  -2   9  23      128.03      128.97     10.07 o 
  -1   9  23        7.79        8.17      3.65 o 
   0   9  23       18.04        7.88      4.14 o 
   1   9  23      232.88      225.31     11.06 o 
   2   9  23        0.28       -1.39      3.86 o 
   3   9  23      128.08      127.49      7.54 o 
   4   9  23        0.67       -5.84      4.42 o 
   5   9  23        0.76       -6.44      5.41 o 
   6   9  23       92.62       79.26     12.90 o 
 -10  10  23       21.60       17.26      8.60 o 
  -9  10  23       57.37       50.47     13.15 o 
  -8  10  23      178.42      162.53     14.24 o 
  -7  10  23      106.61      108.39     11.97 o 
  -6  10  23       44.41       38.76     11.77 o 
  -5  10  23      364.93      369.97     14.98 o 
  -4  10  23      158.29      189.05     11.38 o 
  -3  10  23      126.13      127.00     10.15 o 
  -2  10  23      162.07      162.63     12.03 o 
  -1  10  23      210.96      206.84      9.89 o 
   0  10  23       86.90       85.25      7.01 o 
   1  10  23        0.10        1.14      4.29 o 
   2  10  23      252.58      286.85     11.42 o 
   3  10  23       12.75        4.82      4.52 o 
   4  10  23       24.90       19.50      6.46 o 
   5  10  23       28.95       34.81      9.32 o 
  -8  11  23        0.35       -3.87      7.69 o 
  -7  11  23       28.43       34.45      7.86 o 
  -6  11  23       25.91       39.03      8.04 o 
  -5  11  23       10.36       17.42      6.10 o 
  -4  11  23       72.04       85.44     16.34 o 
  -3  11  23      118.27      126.58     10.27 o 
  -2  11  23      114.64       94.13      7.76 o 
  -1  11  23       43.39       49.90      8.15 o 
   0  11  23      171.23      159.48     11.16 o 
   1  11  23       78.09       96.22      7.81 o 
   2  11  23       96.32      106.22      8.12 o 
   3  11  23       68.50       56.16      8.27 o 
   4  11  23       16.25       15.32      6.76 o 
  -6  12  23       63.47       60.19     13.16 o 
  -5  12  23        6.30       -1.23      7.59 o 
  -4  12  23        8.72        1.28      6.39 o 
  -3  12  23      101.25       98.91     10.08 o 
  -2  12  23      167.73      201.13     17.90 o 
  -1  12  23       75.07       70.10      9.03 o 
   0  12  23        1.30        9.81      6.33 o 
   1  12  23      503.85      553.14     19.25 o 
 -15   0  24       79.15       72.56     16.37 o 
 -14   0  24      198.93      225.64     22.68 o 
 -13   0  24      575.93      690.31     33.90 o 
 -12   0  24      496.07      568.95     31.84 o 
 -11   0  24       12.18       12.49      8.87 o 
 -10   0  24      260.10      255.33     19.66 o 
  -9   0  24      235.34      187.57     11.09 o 
  -8   0  24      233.78      211.04     11.55 o 
  -7   0  24      282.48      362.05     14.73 o 
  -6   0  24       20.41       24.45      5.31 o 
  -5   0  24      317.09      355.70     11.05 o 
  -4   0  24      916.79      899.14     18.33 o 
  -3   0  24      148.80      124.13      7.40 o 
  -2   0  24     1792.23     1631.64     26.59 o 
  -1   0  24      848.66      829.35     13.76 o 
   0   0  24      292.28      270.47      8.77 o 
   1   0  24       27.42       18.49      6.87 o 
   2   0  24       47.03       28.71      4.61 o 
   3   0  24       37.87       43.41      8.77 o 
   4   0  24       46.39       26.66     11.15 o 
   5   0  24      253.54      288.60     27.44 o 
   6   0  24      109.80      104.66     19.28 o 
   7   0  24        0.00        1.33      9.58 o 
   8   0  24      707.48      698.86     46.65 o 
   9   0  24        0.31        9.20     11.84 o 
  10   0  24       11.23        8.28     12.95 o 
 -15   1  24       46.39       31.21      9.67 o 
 -14   1  24      146.48      142.02     14.71 o 
 -13   1  24        0.06       -2.59      9.76 o 
 -12   1  24      137.55      123.93     11.63 o 
 -11   1  24       64.80       37.36      7.67 o 
 -10   1  24        2.02        5.28      5.86 o 
  -9   1  24      245.35      238.25     10.45 o 
  -8   1  24      271.58      247.83      8.79 o 
  -7   1  24       12.24       11.86      3.45 o 
  -6   1  24      106.69      132.58      5.97 o 
  -5   1  24     1008.15      985.57     13.94 o 
  -4   1  24       14.01        9.09      2.75 o 
  -3   1  24      563.53      566.13      9.64 o 
  -2   1  24     2647.84     2604.42     27.21 o 
  -1   1  24      127.51      120.01      4.31 o 
   0   1  24      599.29      576.37      8.76 o 
   1   1  24      253.31      228.61      6.56 o 
   2   1  24      115.39      123.23      5.26 o 
   3   1  24      563.63      542.14     16.27 o 
   4   1  24      297.51      322.35     14.87 o 
   5   1  24        7.20        2.64      6.34 o 
   6   1  24        1.07        2.75      6.48 o 
   7   1  24       86.07       94.74     14.42 o 
   8   1  24       92.06      108.89     15.68 o 
   9   1  24       16.48       16.11     10.26 o 
  10   1  24       55.48       60.23     18.97 o 
 -15   2  24       79.73      108.91     12.67 o 
 -14   2  24        0.12        3.98      7.15 o 
 -13   2  24      312.43      289.82     18.43 o 
 -12   2  24       62.29       59.41      9.19 o 
 -11   2  24       20.23        5.41      6.99 o 
 -10   2  24        2.63        7.25      4.37 o 
  -9   2  24        4.56        0.56      4.00 o 
  -8   2  24      227.35      229.16      8.64 o 
  -7   2  24     1279.35     1157.34     18.95 o 
  -6   2  24       52.09       48.05      4.19 o 
  -5   2  24        0.07        0.58      2.30 o 
  -4   2  24      132.88      136.88      5.30 o 
  -3   2  24        0.57        0.47      1.83 o 
  -2   2  24      188.88      172.23      6.13 o 
  -1   2  24      231.72      209.70      5.61 o 
   0   2  24      896.07      862.03     11.86 o 
   1   2  24       25.80       27.91      3.56 o 
   2   2  24      642.32      635.55     11.59 o 
   3   2  24      438.76      450.68     10.69 o 
   4   2  24      285.22      322.45     24.34 o 
   5   2  24       84.49       93.89     10.46 o 
   6   2  24      123.90      116.42     11.48 o 
   7   2  24        3.86       -0.67      5.43 o 
   8   2  24       85.67      102.35     12.34 o 
   9   2  24        7.98        0.21     11.53 o 
  10   2  24        6.37       13.58      8.42 o 
 -15   3  24        3.01        8.04      7.70 o 
 -14   3  24      259.72      287.55     20.11 o 
 -13   3  24       77.29       92.98     18.91 o 
 -12   3  24      166.75      194.67     15.60 o 
 -11   3  24      678.67      681.75     31.38 o 
 -10   3  24       91.45       99.64     11.59 o 
  -9   3  24      230.17      218.63      9.36 o 
  -8   3  24      171.83      151.72      6.98 o 
  -7   3  24       83.59       85.47      5.62 o 
  -6   3  24      431.80      390.41     10.58 o 
  -5   3  24     1304.76     1230.54     16.93 o 
  -4   3  24       23.73       16.64      2.68 o 
  -3   3  24      231.81      277.47      7.60 o 
  -2   3  24      159.46      137.63      4.44 o 
  -1   3  24      641.01      592.89      9.98 o 
   0   3  24       77.66       80.66      4.82 o 
   1   3  24       89.18       88.77      5.49 o 
   2   3  24      139.66      117.31      5.19 o 
   3   3  24      788.50      744.74     22.48 o 
   4   3  24      226.28      229.83     14.30 o 
   5   3  24      202.87      223.25     27.04 o 
   6   3  24        9.78        1.49      4.48 o 
   7   3  24        6.25        0.16      6.12 o 
   8   3  24       53.12       39.35      8.90 o 
   9   3  24       16.54       15.96      7.57 o 
  10   3  24        1.96        6.75      7.83 o 
 -14   4  24       33.33       42.57     14.92 o 
 -13   4  24      643.70      634.61     26.88 o 
 -12   4  24        3.28        2.11      7.64 o 
 -11   4  24      231.35      244.47     16.79 o 
 -10   4  24      336.31      334.98     15.10 o 
  -9   4  24       44.26       47.71      8.24 o 
  -8   4  24      541.67      505.68     15.83 o 
  -7   4  24      973.04      897.76     15.07 o 
  -6   4  24      303.49      251.95      9.41 o 
  -5   4  24      195.98      212.13      7.32 o 
  -4   4  24      515.45      462.69     10.60 o 
  -3   4  24      177.67      174.77      5.57 o 
  -2   4  24      121.93      124.50      4.52 o 
  -1   4  24      101.73      120.50      4.72 o 
   0   4  24        0.04        6.97      2.59 o 
   1   4  24     1379.52     1319.29     20.31 o 
   2   4  24      371.42      380.74     10.60 o 
   3   4  24       29.38       21.27      3.42 o 
   4   4  24      520.44      497.85     14.66 o 
   5   4  24      173.67      153.63     10.60 o 
   6   4  24      376.64      348.69     15.11 o 
   7   4  24      344.68      327.27     15.75 o 
   8   4  24      291.32      324.37     26.16 o 
   9   4  24        5.76        6.72      7.12 o 
 -14   5  24      355.54      423.01     23.57 o 
 -13   5  24      208.66      255.54     34.23 o 
 -12   5  24      434.84      442.01     21.28 o 
 -11   5  24      221.03      245.38     16.24 o 
 -10   5  24      184.15      178.89     13.90 o 
  -9   5  24       15.14       17.67      6.62 o 
  -8   5  24      480.38      474.14     18.84 o 
  -7   5  24       19.15       19.93      4.55 o 
  -6   5  24      443.75      457.07     16.27 o 
  -5   5  24      123.21       93.84      6.41 o 
  -4   5  24       93.81       86.54      5.61 o 
  -3   5  24      185.60      167.91      6.63 o 
  -2   5  24      959.44      915.27     20.04 o
[truncated: 121,502 more chars]
